# Supplementary material for: LPCAT4 Knockdown Alters Barrier Integrity and Cellular Bioenergetics in Human Urothelium
Source: Int J Mol Sci. 2022 Oct 6;23(19):11871. doi: 10.3390/ijms231911871 (PMC9570021; doi:10.3390/ijms231911871)
Supplement: Supplementary file 1 [file ijms-23-11871-s001.zip]

Archive with 3 entries (3 files):
- FigureS1.jpg
- SupplementaryTable S1.xlsx
- SupplementaryTable S2.xlsx
