# Supplementary material for: LPCAT4 Knockdown Alters Barrier Integrity and Cellular Bioenergetics in Human Urothelium
Source: Int J Mol Sci. 2022 Oct 6;23(19):11871. doi: 10.3390/ijms231911871 (PMC9570021; doi:10.3390/ijms231911871)
Supplement: Supplementary file 1 [file ijms-23-11871-s001.zip › SupplementaryTable S1.xlsx]

## Sheet: 01_positive_channel
annotated_lipid	Y2486_D	Y2492_D	Y2503_D	Y2486_UD	Y2492_UD	Y2503_UD	Y2486_KD	Y2492_KD	Y2503_KD	DvsUD_p	DvsKD_p
PC 16:0_16:0	1.11	1.1	1.1	2.27	1.66	1.27	1.03164	1.43067	0.852902	0.160149	0.998637
PC 16:0_16:1	2.08	2.93	2.9	7.75	6.84	5.77	2.57185	3.30579	2.13191	0.0366527	0.944476
PC 16:0_18:1	10.93	13.77	11.05	14.97	18.27	11.79	10.8974	12.096	9.10207	0.120597	0.177623
PC 16:1_18:1	4.58	5.86	8.29	10.46	11.65	6.56	4.94824	5.29516	3.94976	0.31936	0.403757
PC 18:0_18:1	5.33	9.98	5.49	4.2	10.02	6.73	6.63941	8.96261	6.52901	0.948393	0.606967
PC 18:0_18:2	2.8	3.71	2.31	1.58	3.14	2.3	3.50084	4.10019	2.61973	0.228271	0.0588661
PC 18:0_20:3	1.29	1.69	1.05	0.27	0.32	0.27	1.52094	2.97215	1.99608	0.0252888	0.116871
PC 18:1_18:1	9.62	13.74	10.89	14.37	17.03	13.19	7.69341	9.69157	7.87746	0.0400784	0.0391912
PC 18:1_18:2	4.43	4.21	3.32	2.89	2.63	2.06	4.01099	4.79933	3.30977	0.00472023	0.869494
PC 18:1_20:3	1.33	1.48	1.3	0.34	0.24	0.19	1.13259	1.98117	1.38963	0.00417784	0.589584
O-PC 16:0/18:1	1.77	0.93	1.09	4.18	3.4	2.95	1.29699	0.70538	0.88824	0.00738207	0.0745131
SM d18:1/16:0	0.85	1	0.91	1.51	1.31	1.41	0.699964	0.746055	0.534065	0.0400764	0.0563996
TG 16:0_16:0_18:1	3.51	1.68	2.42	2.52	0.47	3.06	3.4486	1.58063	2.07147	0.466847	0.194378
TG 16:1_18:1_18:1	11.18	6.63	10.19	2.72	0.44	6	12.0707	6.30124	9.67702	0.0364796	0.977309
TG 18:0_18:1_18:2	15.19	10.31	13.3	2.99	0.92	10.08	16.12	11.0642	14.3815	0.0892831	0.0103067
TG 18:0_18:1_20:3	3.08	1.54	2.09	0.44	0.06	2.09	2.53007	4.28373	5.84551	0.214061	0.26652
TG 18:1_18:1_20:1	1.85	1.51	2.21	0.66	0.24	2.13	1.95582	2.35567	3.72001	0.158285	0.179669
TG 18:1_18:1_20:3	3	2.81	4.02	0.25	0.04	0.78	2.61758	2.04099	6.0957	0.00299286	0.761452
TG 18:1_18:1_20:4	0.73	1.11	2.04	0.01	0	0.14	1.13528	1.4768	2.9607	0.0698659	0.0845281

## Sheet: 02_negative_channel
annotated_lipid	Y2486_D	Y2492_D	Y2503_D	Y2486_UD	Y2492_UD	Y2503_UD	Y2486_KD	Y2492_KD	Y2503_KD	DvsUD_p	DvsKD_p
PC 16:0_16:0	3.61	2.48	3.41	2.82	2.22	2.02	3.37	3.85	3.35	0.130311	0.556253
PC 16:0_16:1	7.12	4.77	4.92	7.28	9.21	6.9	5.98	9.45	5.74	0.218981	0.484819
PC 16:0_18:1	15.47	14.84	15.77	14.78	16.64	13.42	14.98	15.07	15.11	0.764464	0.377725
PC 16:1_18:1	4.46	7.32	8.77	4.5	5.14	3.95	8.36	6.56	6.82	0.240417	0.844773
PC 18:0_18:1	5.94	7.06	6.48	2.96	6.06	5.33	7.84	7.55	8.5	0.115105	0.0958767
PC 18:0_18:2	2.39	2.76	2.93	1.34	2.46	1.85	4.14	3.56	3.81	0.0865372	0.0640669
PC 18:0_20:3	1.04	0.92	0.96	0.09	0.16	0.2	1.31	1.82	1.83	0.00586515	0.0802409
PC 18:1_18:1	9.49	11.41	15.04	11.69	11.87	12.02	4.67	8.01	10.06	0.944789	0.0127744
PC 18:1_18:2	4.77	2.6	2.35	2.14	1.39	1.83	3.43	2.78	2.8	0.14418	0.712329
O-PC 16:0/18:1	3.48	0.66	1.14	2.99	2.41	2.45	1.48	0.59	1.12	0.337666	0.397068
PE 18:0_18:1	1.01	2.57	1.49	1.68	1.88	1.85	2.17	2.42	1.78	0.80885	0.37717
PE 18:1_18:1	3.74	4.95	2.85	5.61	4.33	4.63	3.27	3.02	3	0.341135	0.347892
P-PE 16:0/18:1	7.47	4.98	3.7	4.65	3.8	5.59	3.42	2.98	2.53	0.661045	0.106626
P-PE 16:0/20:4	0.99	1.23	1.28	0.32	0.23	0.28	0.86	1.26	1.5	0.0149345	0.730728
P-PE 18:0/18:1	4.18	3.12	2.66	2.12	2.4	3.42	2.35	2.83	2.67	0.495296	0.342526
P-PE 18:0/20:4	1.14	1.04	1.17	0.31	0.34	0.36	0.78	1.35	1.76	0.00267387	0.588421
P-PE 18:1/18:1	3.51	1.55	1.24	2.01	1.07	2.1	1.46	1.05	1.05	0.639646	0.25332
SM d18:1/16:0	2.92	2.19	2.38	2.49	2.31	2.82	2.26	2.09	1.81	0.880259	0.125208
