# Supplementary material for: LPCAT4 Knockdown Alters Barrier Integrity and Cellular Bioenergetics in Human Urothelium
Source: Int J Mol Sci. 2022 Oct 6;23(19):11871. doi: 10.3390/ijms231911871 (PMC9570021; doi:10.3390/ijms231911871)
Supplement: Supplementary file 1 [file ijms-23-11871-s001.zip › SupplementaryTable S2.xlsx]

## Sheet: 01_Day2
genes	Y2425-2D-LPCAT4	Y2425-2D-Scr	Y2486-2D-LPCAT4	Y2486-2D-Scr	Y2492-2D-LPCAT4	Y2492-2D-Scr	Y2503-2D-LPCAT4	Y2503-2D-Scr	log2FC_by_donor	q
A1BG	21.6657	14.8398	19.5768	11.703	23.5922	13.1359	30.2818	33.2857	0.469837	0.625145
A1CF	0.139927	0.0173221	0.13635	0.246806	0.0299311	0.0187377	0.0516599	0.0224213	0.0216945	0.879967
A2M	0.0813075	0.0807617	0.0668971	0	0.115943	0.396298	0.151883	0	-0.00630004	1
A2ML1	74.7689	94.9504	31.1636	35.113	94.519	96.0305	119.859	125.622	-0.149407	0.197928
A2MP1	0.0646984	0	0	0	0	0	0	0	0.0226112	1
A3GALT2	0.362297	0.202424	0.11771	0.24959	0	0.0383861	0.178514	0.0345013	0.0382193	1
A4GALT	90.5539	79.9267	110.829	120.793	76.4134	75.6412	78.6457	58.7836	0.120798	0.851707
A4GNT	0	0.0199737	0	0	0	0.113425	0.0435292	0.0168581	-0.0365459	1
AAAS	35.9129	32.4196	33.0962	37.0336	21.7308	21.7366	21.7683	12.668	0.180405	1
AACS	12.4943	10.5316	14.6591	17.4543	13.5135	12.3359	13.5435	11.0373	0.0961857	0.965839
AACSP1	0.166496	0.0786612	0.0253764	0.230707	0.014056	0.0615819	0.111166	0.0372089	-0.0292762	1
AADAC	0.322167	0.153202	0	0	0	0	0.0477479	0	0.0661377	1
AADACL2	0.0243182	0	0	0	0	0	0	0	0.00866599	1
AADACL3	0.0243116	0.0917002	0.00790949	0.0146662	0.00838748	0	0.0180498	0.0069979	-0.0184409	1
AADACL4	0.0226199	0	0.0661916	0	0.0462955	0	0.0251394	0	0.0564618	1
AADACP1	1.58045	0.921121	0.0683715	0	0.062878	0	0.0775945	0	0.179219	1
AADAT	1.89715	1.99201	1.45834	2.76765	0.961049	1.81682	0.824584	0.239874	-0.156882	1
AAGAB	48.3463	40.4547	43.1257	37.45	46.6068	54.0661	38.8131	32.3206	0.124219	1
AAK1	20.3111	17.5442	25.2577	23.0134	33.5554	27.2859	36.482	31.8975	0.201646	0.87352
AAMDC	37.772	38.5409	19.6475	19.5375	42.7743	45.0283	38.1073	33	0.0272107	0.920821
AAMP	114.237	138.098	134.125	118.164	134.938	148.668	134.063	141.333	-0.0761502	0.705557
AANAT	0.574234	1.24135	2.22913	2.88705	5.6182	3.07932	7.15545	10.3566	-0.139209	0.919721
AAR2	16.0485	14.7093	16.5182	13.2808	16.9857	16.0632	16.2731	12.3157	0.21604	0.742612
AARD	0.0158772	0.0167578	0.14429	0.0306076	0.0163488	0.133644	0.162684	0.0561668	0.0326895	1
AARS1	41.4824	47.5183	47.7739	48.6085	41.2438	66.611	55.1899	38.4903	-0.0964623	1
AARS1P1	0	0	0	0	0	0	0	0	0	1
AARS2	4.88865	5.18747	5.03041	5.74866	4.28069	3.8945	2.92388	2.01605	0.0638566	1
AARSD1	31.7699	32.3205	29.8122	31.309	24.9468	23.9779	28.0874	16.1014	0.182176	1
AASDH	10.9125	9.94757	7.96894	9.50626	7.01644	8.81829	6.2276	6.34783	-0.10567	0.475228
AASDHPPT	31.0915	23.1323	21.3917	20.8428	18.8428	18.2423	15.7093	12.2312	0.207017	0.867492
AASS	5.06276	3.68699	5.68697	6.70705	2.85853	2.23874	2.28961	1.5511	0.196477	0.774331
AATF	28.672	32.0947	31.2155	36.2982	30.5717	27.2639	31.6222	24.7878	0.0324967	0.925846
AATK	0.522605	1.32377	0.418755	0.439545	0.354009	0.261563	2.01368	0.315132	0.166858	1
ABAT	4.60587	3.38217	2.32497	2.82768	3.32094	3.61966	2.6543	2.51174	0.0282818	1
ABBA01000935.1	0.0281855	0	0	0.0256497	0	0	0	0	0.000890624	1
ABBA01000935.2	0.0281855	0	0	0.0256497	0	0	0	0	0.000890624	1
ABBA01006766.1	0	0	0	0	0	0	0	0	0	1
ABCA1	7.38382	6.67986	8.93923	7.88582	10.8146	10.881	16.6561	15.2335	0.100314	1
ABCA10	3.28155	2.55466	1.88814	2.00564	0.476013	1.22171	1.0126	0.728498	-0.0398829	1
ABCA11P	2.96769	3.63032	1.94238	2.49389	2.69618	3.10561	1.8003	2.05844	-0.187361	0.663541
ABCA12	2.09584	1.88882	2.70321	2.28272	2.51119	4.40891	1.93693	1.59835	-0.0432323	1
ABCA13	0.384619	0.206298	0.304961	0.309243	0.351434	0.42169	0.234447	0.192923	0.042606	1
ABCA17P	0.17493	1.47945	0.849061	0.977292	0.244152	0.519846	0.574212	0.878881	-0.429546	1
ABCA2	6.87579	6.22103	6.22162	9.645	5.27952	5.74008	11.2877	8.25908	-0.0320987	0.938376
ABCA3	0.787185	0.62637	0.46201	0.395333	1.03916	1.69551	0.631675	0.223232	0.0541127	1
ABCA4	0.102389	0.0782829	0.0324875	0.0344709	0.074552	0.148432	0.0431148	0.166677	-0.0570772	1
ABCA5	7.61813	4.14315	5.98128	6.17032	4.5539	4.14081	8.16787	7.77462	0.220232	1
ABCA6	0.493878	0.171948	0.123521	0.142506	0.0753737	0.0971702	0.12957	0.165051	0.0631027	1
ABCA7	9.60069	10.9862	16.0821	19.1449	9.04703	9.00981	24.0556	19.8533	-0.0362349	0.751401
ABCA8	0.252611	0.271026	0.165794	0.229649	0.280872	0.219606	0.252987	0.178807	0.0151916	1
ABCA9	0.76512	1.48704	0.67438	0.944327	0.543201	0.662268	0.614204	0.848277	-0.253223	0.757665
ABCB1	0.0135431	0.190674	0	0.0527339	0.891394	0.00640812	0	0.00584921	0.148827	1
ABCB10	10.8792	11.5542	9.97594	8.66413	7.40935	8.06439	9.10851	6.7269	0.0958227	1
ABCB10P1	0	0	0	0	0	0	0	0	0	1
ABCB10P3	0	0	0	0	0	0	0	0	0	1
ABCB10P4	0	0	0	0	0	0	0	0	0	1
ABCB11	0.712298	1.06768	1.0354	2.21313	0.19676	0.243575	0.528464	0.0375654	-0.106806	1
ABCB4	1.26998	1.23764	1.27935	0.912295	0.549022	0.735829	0.52539	0.412181	0.0552506	1
ABCB5	0.0621355	0.201768	0.0253727	0.014202	0.0867277	0.0305425	0.0354706	0.0179481	-0.0152944	1
ABCB6	5.13456	3.13977	5.40045	5.52809	3.33844	3.78162	6.32566	7.46778	0.0473931	1
ABCB7	17.7226	15.0383	13.7129	15.6161	11.0793	10.9629	9.27684	10.4985	-0.0250798	0.928204
ABCB8	12.8468	13.8336	12.5799	15.0436	9.74813	11.1511	14.1048	8.08079	0.0543175	1
ABCB9	6.17803	5.54301	4.85843	5.7532	4.93892	6.44845	10.7067	9.53251	-0.0614194	0.872132
ABCC1	12.59	10.2688	15.3439	17.8822	11.0052	8.40763	13.8511	11.5421	0.16437	0.911864
ABCC10	9.33981	6.50662	8.20485	12.3291	5.41136	8.00339	6.86193	2.96858	0.106071	1
ABCC11	0.37307	0.247912	0.218546	0.232673	0.121454	0.0731585	0.0519723	0.130049	0.0203695	1
ABCC12	0	0	0	0	0.0141469	0	0	0	0.00506666	1
ABCC13	0.110134	0.0707905	0.0428224	0.114918	0.00966545	0.0796154	0.0389596	0.0523022	-0.0398587	1
ABCC2	0.423853	0.374311	0.606629	0.162581	0.303305	1.21569	0.835228	0.253614	0.0755206	1
ABCC3	20.8008	20.9812	24.9304	22.1314	9.99484	5.89938	8.83418	5.21934	0.37156	0.496625
ABCC4	1.41595	0.836395	0.863688	1.24247	0.221472	0.167695	0.244245	0	0.127254	0.824561
ABCC5	36.0553	29.1464	41.9744	53.3331	31.4256	30.0786	27.7522	17.6464	0.161332	1
ABCC6	0.952499	0.347687	0.457103	0.416773	0.899311	0.532266	0.789085	0.583867	0.265227	0.583909
ABCC6P1	0.0592052	0	0.0105839	0.128072	0	0	0.0120732	0.0775198	-0.0415222	1
ABCC6P2	0.205484	0.122446	0.070791	0.189313	0.0716913	0	0.0802911	0.0618325	0.0190671	1
ABCC8	0	0	0	0.214491	0	0	0	0	-0.0700881	1
ABCC9	0.115449	0.133183	0.122496	0.101272	0.0739458	0.119846	0.111987	0.0747506	-0.0016145	1
ABCD1	5.58921	4.42123	4.36586	3.38685	6.70928	5.63892	6.19155	3.72923	0.348113	0.736039
ABCD1P2	0	0.0225728	0	0	0	0	0	0	-0.00805089	1
ABCD1P3	0	0	0	0	0	0	0	0	0	1
ABCD1P4	0	0	0	0	0	0	0	0	0	1
ABCD1P5	0	0	0	0	0	0	0	0	0	1
ABCD2	0	0	0	0	0	0	0	0	0	1
ABCD3	33.9955	26.7372	29.7373	25.4355	34.8684	32.6856	25.1601	21.0228	0.222953	0.720211
ABCD4	22.3112	25.3439	31.7588	30.3629	23.8103	19.2654	30.9564	26.1284	0.10365	1
ABCE1	70.4134	69.2433	71.8645	69.004	49.7561	57.2531	56.4338	45.0082	0.0507169	0.89851
ABCF1	37.1704	29.8263	42.3155	41.6477	37.8858	35.9991	37.2954	22.2862	0.280039	0.45136
ABCF2	22.179	21.5609	27.49	26.5383	28.3595	29.9791	29.6332	18.6124	0.163469	0.935622
ABCF2P1	0	0	0.0179159	0	0	0	0	0	0.00640459	1
ABCF2P2	0	0	0	0	0	0	0	0	0	1
ABCF3	24.8857	23.8936	28.0953	26.3574	28.9818	27.7874	34.6354	29.9938	0.101304	1
ABCG1	11.0766	6.67163	9.33068	6.4369	13.495	11.2025	21.609	48.9627	0.0582992	1
ABCG2	0.723212	0.508069	0.411313	0.71788	0.252437	0.0350121	0.117487	0.100509	0.0514958	0.942216
ABCG4	0.146228	0.0580266	0.0124272	0.0291675	0.129534	0.154142	1.33826	0.758446	0.117974	1
ABCG5	0.0104861	0	0.0453573	0.0308433	0.0668784	0	0.0358967	0.0199141	0.0377622	1
ABCG8	0	0	0	0.0547253	0	0	0	0	-0.0192168	1
ABHD1	0.526072	0.527624	0.332342	0.78414	0.412623	0.257296	0.966556	0.382113	0.0635292	1
ABHD10	35.6346	34.8397	34.0768	32.8294	27.6024	33.028	22.813	23.5323	-0.0524058	0.774331
ABHD11	19.8527	18.0492	21.6083	21.7901	25.6735	28.412	17.3175	20.0634	-0.0558899	0.82414
ABHD11-AS1	4.82986	2.96197	1.19429	0.776681	6.33152	3.86499	2.79755	2.36048	0.407473	0.86703
ABHD12	69.8885	56.5742	61.8681	61.5745	50.3206	48.0487	58.9388	63.0404	0.0691787	1
ABHD12B	7.42426	5.97607	6.60059	8.72872	5.52434	4.85776	8.73696	4.13602	0.248575	0.924905
ABHD13	4.91951	4.50224	5.93741	5.36919	6.66065	7.09686	4.48808	3.24551	0.129803	0.887484
ABHD14A	4.71264	3.25768	3.83148	5.11731	3.31885	3.44174	3.08906	2.11046	0.109455	1
ABHD14A-ACY1	1.13017	3.11724	1.40346	1.39106	0.647554	0.925478	0.711371	0.113751	-0.137103	1
ABHD14B	31.2547	32.7645	30.4264	42.8176	20.6322	22.1422	24.185	17.3619	-0.0467583	0.881488
ABHD15	2.29291	2.2127	1.93569	2.47853	1.56408	1.75936	1.52195	0.608334	0.0834697	1
ABHD16A	19.4859	17.7405	19.3993	22.3347	28.6744	23.1525	18.2515	13.7798	0.153227	0.975263
ABHD16B	2.44779	4.09161	4.20761	4.01361	3.54212	2.73055	3.95855	3.8154	-0.0453596	1
ABHD17A	34.4404	34.3539	34.8857	30.3232	44.9074	40.3322	37.4552	48.2188	-0.00121683	1
ABHD17AP1	0	0.0463065	0.181857	0	0.0470329	0	0	0	0.0605142	1
ABHD17AP3	0	0	0	0.0308588	0	0	0	0	-0.0109617	1
ABHD17AP4	0	0	0	0	0	0	0	0.041414	-0.0146359	1
ABHD17AP5	0	0	0	0	0.0944642	0	0.0521403	0	0.050888	1
ABHD17AP6	0	0	0	0	0	0	0	0	0	1
ABHD17AP7	0	0	0	0	0	0	0	0	0	1
ABHD17AP8	0	0	0	0	0	0	0	0	0	1
ABHD17AP9	0	0	0	0	0	0	0	0	0	1
ABHD17B	18.0822	16.3676	22.7701	19.1477	23.5876	18.3188	25.6445	25.9907	0.175916	1
ABHD17C	29.6044	27.5658	30.3889	37.7102	21.7805	21.5599	25.8246	30.8844	-0.109565	0.586327
ABHD18	4.08545	4.70277	4.35984	5.54107	4.25132	4.87992	4.52424	4.25815	-0.136129	0.657095
ABHD2	80.0677	67.4965	106.789	112.119	55.6791	48.6753	56.1074	31.3346	0.296086	0.746478
ABHD3	14.3972	14.7368	16.4073	18.6925	13.3029	13.6829	11.98	14.4749	-0.125224	0.689894
ABHD4	15.8629	11.8267	11.2489	22.0116	13.8591	13.9558	11.3318	15.5992	-0.238275	0.782885
ABHD5	34.7399	35.4267	35.3859	21.8339	52.1508	44.264	53.8295	71.0418	0.120645	1
ABHD6	3.95183	3.76995	7.00426	4.42561	2.84138	3.35396	5.76458	2.5404	0.34209	0.881832
ABHD8	7.56032	7.37344	9.5058	8.3014	9.6111	7.97179	10.3461	8.43618	0.178885	1
ABI1	36.0081	40.8201	45.3973	37.2237	44.7191	46.3576	44.7083	46.1558	0.00185911	1
ABI1P1	0	0	0	0	0	0	0	0	0	1
ABI2	22.2262	16.9453	21.2065	25.7472	18.688	10.3013	11.5225	7.53823	0.364271	0.736039
ABI3	0	0	0	0	0	0	0	0	0	1
ABI3BP	26.9568	23.1794	23.7107	28.5226	10.6773	7.92632	16.6717	16.4854	0.0889011	1
ABITRAM	22.7596	25.6376	24.6465	22.3239	21.3789	18.857	27.9411	30.5548	0.00493947	0.924918
ABITRAMP1	0	0	0	0	0	0	0	0	0	1
ABL1	11.9694	10.2065	12.8575	14.0946	11.6483	12.1576	13.8938	10.8734	0.0893584	0.921602
ABL2	5.64918	5.9205	8.94754	6.90739	11.1761	11.9416	9.43897	8.85626	0.0670834	1
ABLIM1	8.23229	10.0791	8.34597	11.0343	7.13999	8.27169	13.6082	14.0557	-0.21479	0.201099
ABLIM2	0.0558721	0.134054	0.148519	0.543984	0.12	1.16048	0.156295	0.89616	-0.54784	1
ABLIM3	16.794	13.0329	59.3611	48.8046	67.3749	55.1542	17.1286	19.6987	0.17818	1
ABO	5.42404	4.60765	9.272	12.6867	6.55912	10.9158	9.33173	4.84871	-0.013416	1
ABR	32.3825	27.0769	27.3718	33.7523	28.7835	42.3116	35.1025	19.9573	0.0503676	1
ABRA	0.0116871	0.047942	0	0.0107098	0.0241116	0.0253243	0.0130019	0.0504807	-0.0300712	1
ABRACL	123.249	124.048	207.387	154.987	229.782	221.559	143.28	90.1675	0.280805	0.73326
ABRAXAS1	5.24513	4.83701	5.04317	6.94842	4.38108	5.80735	3.8583	3.1713	-0.104277	0.844611
ABRAXAS2	13.8727	14.5839	16.4997	13.9552	15.0334	16.4491	16.6884	19.4791	-0.0435319	0.98481
ABT1	11.7836	12.2982	11.3623	9.7149	12.2706	11.5677	12.913	11.8964	0.0843425	0.939365
ABT1P1	0.225129	0	0.0548176	0	0	0	0.124569	0.0480638	0.117893	1
ABTB1	7.10939	5.75374	5.86946	5.44603	8.45538	6.36161	5.431	4.97776	0.205561	0.952024
ABTB2	4.71606	7.60365	7.51063	5.96185	9.57704	7.36948	13.6701	18.9809	-0.102038	1
AC000041.1	0	0	0	0	0.0548255	0	0	0	0.0192511	1
AC000077.1	0	0	0	0	0	0	0	0	0	1
AC000078.1	0.774491	0.455897	0.828825	0.937909	0.456452	0.50583	0.597989	0.789389	-0.00234929	1
AC000081.1	0	0	0	0	0	0	0	0	0	1
AC000089.1	0.0586402	0	0	0.153908	0.116803	0.221227	0.259446	0.1501	-0.0305606	1
AC000093.1	0.0207214	0	0.0497634	0	0.0311908	0.22286	0.0432957	0.0399073	-0.0354004	1
AC000095.1	0.0509644	0	0.049653	0.224092	0	0.0965954	0.0564304	0.305004	-0.146993	1
AC000095.2	0.919306	1.07666	0	0	0	0	0	0	-0.0284201	1
AC000111.1	0	0	0	0	0	0	0	0	0	1
AC000111.2	0	0	0	0	0	0	0	0	0	1
AC000120.3	0	0	0	0	0	0	0	0	0	1
AC000362.1	0	0	0	0	0	0	0	0	0	1
AC000367.1	1.1074	0.742163	0.978306	0.793682	0.518187	0.643915	0.541958	0.495146	0.0864042	1
AC000374.1	0	0	0	0	0	0	0	0	0	1
AC001226.2	1.00264	0.401406	0.626848	0.739956	0.675938	0.634753	0.685489	0.507123	0.15383	0.960362
AC002056.1	0	0	0	0	0	0	0	0	0	1
AC002056.3	0	0	0	0	0	0	0	0	0	1
AC002069.3	0	0	0	0	0	0	0	0	0	1
AC002069.4	0	0	0	0	0	0	0	0	0	1
AC002075.1	0.0787208	0.463022	0.382874	0.340217	0.0772579	0	0.0868276	0	-0.041735	1
AC002075.2	0	0	0	0	0	0	0	0.217745	-0.071053	1
AC002076.2	0	0	0	0	0	0	0	0	0	1
AC002094.3	0.0311838	0	0	0	0	0	0	0	0.0110754	1
AC002127.1	0	0	0	0	0	0	0	0	0	1
AC002310.3	0.0697301	0	0	0.12139	0	0	0.231556	0.177986	-0.000970358	1
AC002310.4	0.941034	0	0.37601	0	0	0	0.489362	0.0870637	0.467894	1
AC002366.1	0	0	0	0	0	0	0	0	0	1
AC002381.1	0	0.574782	0.565496	0	0.5715	0	0	0	0.160902	1
AC002429.1	0	0	0	0	0	0	0	0	0	1
AC002456.2	0.288497	0	0.0482703	0	0	0	0	0	0.108425	1
AC002470.2	0	0	0.503972	0.289394	0	0.580162	0.185332	0	-0.0481742	1
AC002472.2	0.531893	0.488933	0.475117	1.01796	0.223038	0.0843236	0.589343	0.151812	0.0567919	0.955239
AC002472.3	0.185225	0	0.090002	0	0.0900299	0	0	0	0.123465	1
AC002472.4	0	0	0.598402	0	0	0.562817	0	0	0.00812036	1
AC002486.1	0	0	0	0	0	0	0	0	0	1
AC002486.2	0	0	0	0	0	0	0	0	0	1
AC002487.1	0	0	0	0	0	0	0	0	0	1
AC002504.1	0	0	0	0	0	0	0	0	0	1
AC002511.3	0	0	0	0	0	0	0	0	0	1
AC002519.2	0.623218	0.0543655	0.0531464	0	0	0	0	0	0.174297	1
AC002524.1	0	0	0	0	0	0	0	0	0	1
AC002542.1	0	0	0	0	0	0	0	0	0	1
AC002543.1	0.0173894	0.0533129	0.0508969	0.0977225	0	0.0672647	0.0718665	0.029967	-0.0373363	1
AC002545.1	0	0	0	0	0	0	0	0	0	1
AC002558.1	0.116734	0.115939	0.227344	0.204373	0	0.165312	0.129125	0.448301	-0.137897	1
AC002984.1	0	0	0.372137	0	0.540685	0	1.47486	0.322806	0.495935	1
AC002985.1	0.474701	0.626099	0.536801	0.0952765	0.424921	0.669808	1.26523	0.868069	0.0992384	1
AC002996.1	0.991537	0.488295	0	0	0.0842778	0	0	0	0.134239	1
AC003001.2	0	0.168735	0.218025	0.0968193	0.165356	0.0521797	0	0.0471481	0.00179854	1
AC003002.1	0	0	0	0	0	0	0	0	0	1
AC003002.2	1.57968	1.63611	1.43087	1.22748	1.65821	1.0185	1.82383	1.57792	0.155865	1
AC003002.3	0.922835	0	0.664549	0	0.637345	1.47611	1.73732	1.14027	0.359156	0.707736
AC003005.1	0	0	0	0	7.32047	4.60029	4.04424	4.77931	0.0937261	1
AC003006.1	1.23575	0.272336	0.691363	0.213009	0.744778	0	1.89763	0.422076	0.780698	1
AC003042.2	0.882169	0.776669	0.808923	1.11762	1.01296	0.294948	1.6664	2.68395	0.00649315	1
AC003071.1	0	0	0	0	0	0	0	0	0	1
AC003072.1	3.33781	3.33009	3.15015	1.95546	3.0535	2.29212	2.83465	1.45115	0.359534	0.874042
AC003080.1	0	0	0.0613259	0	0.187609	0	0.0696471	0	0.107766	1
AC003669.1	0	0	0	0.491399	0	0	0	0	-0.144167	1
AC003685.2	0	0	0	0	0	0	0	0	0	1
AC003686.1	0	0	0	0	0.0800714	0	0	0	0.0277817	1
AC003688.2	21.0168	28.9886	25.3966	46.8719	30.6156	21.8351	50.3416	92.7123	-0.425841	1
AC003958.1	0	0	0	0	0	0	0	0	0	1
AC003958.3	0.029142	0	0.0710449	0.0260025	0.0741799	0	0.0323584	0	0.0631516	1
AC003958.4	0	0	0	0	0	0	0	0	0	1
AC003976.1	0	0	0	0	0	0	0	0	0	1
AC003989.1	0	0	0	0	0.3244	0	0	0	0.101335	1
AC003989.2	0	0	1.91265	0	1.07733	0	0	0	0.649266	1
AC004004.1	0	0	0	0	0	0	0	0	0	1
AC004006.1	0	0	0	0	0	0	0	0	0	1
AC004022.1	0	0	0.0369938	0	0	0.108717	0	0	-0.024121	1
AC004022.2	0	0	0	0	0	0	0	0	0	1
AC004024.1	1.30906	2.87767	0.697608	0	0	0	2.34989	0.643987	0.260633	1
AC004057.1	381.516	468.455	1235.65	1459.57	887.696	814.872	1046.87	1182.41	-0.146926	0.169498
AC004062.1	0	0	0	0	0	0	0	0	0	1
AC004069.2	0	0	0	0	0	0	0	0	0	1
AC004074.1	0	0	0	0	0	0	0	0	0	1
AC004076.1	1.13303	1.35502	0.624013	0.280153	1.87069	0	1.18942	0.373381	0.598657	1
AC004080.3	0	0	0	0	0	0	0	0	0	1
AC004099.1	0	0.0926533	0	0	0	0	0.10835	0	0.00514446	1
AC004129.2	0	0	0	0	0	0.0558297	0	0.0505126	-0.0373677	1
AC004129.3	0	0	0	0	0	0	0	0	0	1
AC004134.1	0	0	0	0	0	0	0	1.38516	-0.313522	1
AC004217.2	0	0	0	0	0	0	0	0	0	1
AC004223.1	0	0.608939	0	2.63549	0	0	0	0	-0.637065	1
AC004223.3	0.331867	0.0915171	0.130423	0.230727	0	0	0	0	0.0411169	1
AC004224.1	0.111283	0.106957	0	0.094427	0	0	0	0.187525	-0.0931266	1
AC004381.3	0.140537	0.256576	0.164461	0.351352	0.143207	0.162013	0.312142	0.193265	-0.060264	1
AC004383.1	1.55589	1.60648	0.527044	1.3876	0	0.491188	0	0	-0.31239	1
AC004386.1	0.127646	0.0631577	0.434997	0.0556751	0.126672	0.300148	0	0.163209	0.0257805	1
AC004386.2	0	0	0	0	0	0	0	0	0	1
AC004453.1	0	0	0	0.201369	0	0	0	0.204857	-0.133385	1
AC004461.2	0.2483	0.46904	0.484843	0.618805	0	0.666853	0	0.632826	-0.451006	1
AC004467.1	0	0	0	0.677542	0	0	0	0.348192	-0.294344	1
AC004486.1	1.39406	0	0	0.657229	0.767797	0	0	0	0.33816	1
AC004522.3	0	0	0	0	0	0	0	0	0	1
AC004552.1	0	0	1.42397	0.612863	0	0.328642	0.81355	1.57653	-0.0822043	1
AC004554.1	0	0	0	0	0.0252547	0	0	0	0.00899559	1
AC004556.3	0.122909	0.135745	37.5477	41.9076	26.5582	35.6302	0	0	-0.145385	1
AC004584.2	0	0	0	0	0.449016	0	0	0	0.133768	1
AC004593.2	0	0	0	0	0	0	0	0	0	1
AC004674.2	0	0	0	0	0	0	0	0	0	1
AC004675.2	0	0	0	0	0	0	0	0	0	1
AC004678.1	0.0464143	0.13942	0.135685	0.0818783	0	0	0.102818	0	0.0220934	1
AC004690.1	0	0	0	0	0	0	0	0	0	1
AC004691.2	0	0	0	0	0	0	0	0	0	1
AC004692.1	0	0	0	0	0	0	0	0	0	1
AC004696.1	19.095	15.6907	10.1704	7.71026	7.89397	14.9545	10.6721	6.79974	0.0912969	1
AC004706.2	0	0	0	0.444231	0	0	0	0	-0.132575	1
AC004706.3	1.04381	1.21871	1.51084	1.23208	1.50061	0.722372	1.71393	1.00048	0.25731	0.563141
AC004790.1	0	0	0	0	0	0	0	0	0	1
AC004801.1	0	0	0	0	0	0	0	0	0	1
AC004801.2	0.306839	0.56144	1.10833	0.160818	1.6811	2.06016	0	0	0.103344	1
AC004805.1	0	0.0274776	0	0	0.0224307	0	0	0	-0.00177597	1
AC004805.2	0	0	0	0	0	0	0	0	0	1
AC004805.3	0.457795	0	0	0.392095	0.450557	0	0	0	0.150784	1
AC004812.1	0	0	0	0	0	0	0	0	0	1
AC004825.1	0	0	0	0	0	0	0	0	0	1
AC004832.2	0	0	0.155931	0	0	0	0	0	0.0522638	1
AC004832.3	0.852172	1.56186	1.04014	1.29046	0.343589	1.01723	1.37818	0.733928	-0.191353	0.896912
AC004835.2	0	0	0	0	0	0	0	0	0	1
AC004837.1	0	0.0237796	0	0	0	0.158835	0	0	-0.0616451	1
AC004840.1	0.317055	0	0	0	0	0.284057	0	0	0.00915159	1
AC004840.2	0	0	0	0	0	0	0	0	0	1
AC004852.1	0	0	0	0	0	0	0	0	0	1
AC004852.3	0	0	0	0	0	0	0	0	0	1
AC004854.1	0	0	0	0	0	0	0	0	0	1
AC004858.1	0	0.74943	0	0	0	0	1.61129	0	0.144469	1
AC004865.1	0	0	0	0	0	0	0	0	0	1
AC004866.1	0	0	0	0	0	0	0	0	0	1
AC004866.2	0	0	0	0	0	0	0	0	0	1
AC004870.1	0.0502494	0.15055	0.0489614	0.0884208	0.0503512	0	0	0	-0.0284987	1
AC004884.1	0	0	0	0	0	0	0	0	0	1
AC004890.1	0.828542	0	0	1.70295	0	0	1.06024	2.69921	-0.352061	1
AC004890.2	2.34742	3.07274	3.94939	4.48139	2.76311	1.58665	2.61253	2.52875	0.0361129	1
AC004890.3	0.146158	0.110529	0.249344	0.194663	0.406919	0.104766	0.405302	0.0313438	0.22632	0.470751
AC004898.1	0.315578	0.124974	0	0.11083	0.063526	0.178164	0.209384	0.383893	-0.0669945	1
AC004899.1	0	0	0	0	0	0	0	0	0	1
AC004910.1	0.423337	0.300464	0.17816	0.241245	0.18228	0.0632978	0.146172	0.114172	0.062219	1
AC004911.1	0	0	0	0	0	0	0	0	0	1
AC004922.1	2.84552	4.33806	4.18837	5.22401	5.01727	4.29802	3.81974	4.52401	-0.187201	0.480586
AC004923.1	0	0.676458	0.545442	0.215762	0	0.306231	0.136589	0.157997	-0.202897	1
AC004923.2	0	0	0	0	0.292	0	0	0	0.0924015	1
AC004923.3	0	0	0	0	0	0	0	0	0	1
AC004938.1	0	0	0	0	0	0	0	0	0	1
AC004941.2	0	0	0	0	0	0	0	0	0	1
AC004945.1	0.0426656	0	0	0	0	0	0	0	0.0150691	1
AC004951.2	1.76126	1.93584	0.236175	0.587238	2.31385	2.43132	3.44108	2.89925	-0.0779059	0.879909
AC004951.3	0.712025	1.90046	1.03741	0.856073	1.4081	1.75186	2.44193	3.2094	-0.277251	0.566386
AC004965.1	0	0	0	0	0	0	0	0	0	1
AC004967.1	6.17856	9.83812	4.68663	6.42778	4.3485	6.73752	5.72212	2.9216	-0.183742	0.888369
AC004975.1	0.757696	0.906785	5.0608	8.36949	3.59349	1.6404	9.26633	6.04274	0.149157	1
AC004980.1	1.75349	1.99606	2.21646	2.67968	1.83552	2.21537	1.40562	2.05051	-0.209983	0.789863
AC004980.2	0.449543	0.0709678	0.222661	0.139965	0.0708808	0	0.165957	0.591015	0.0470207	1
AC004980.3	6.91938	1.73028	1.55199	2.53102	7.11099	0.773718	3.0395	7.36637	0.552638	1
AC004980.5	0	0	0	0.780971	0	0	0	0	-0.208166	0.767469
AC004980.6	1.75349	1.99606	2.21646	2.67968	1.83552	2.21537	1.40562	2.05051	-0.209983	1
AC004980.7	0.449543	0.0709678	0.222661	0.139965	0.0708808	0	0.165957	0.591015	0.0470207	1
AC004986.1	0	0	0	0	0	0	0	0	0	1
AC004987.1	0	0	0	0	0	0	0	0	0	1
AC004987.2	0	0	0	0	0	0	0	0	0	1
AC004987.3	0.565512	0	3.2237	1.80042	1.45797	0	0.537593	0.546117	0.632248	1
AC004997.1	0.756708	0.177913	0.303239	0.0826779	0.329145	0.127513	0.366221	0.419727	0.256518	0.837042
AC005000.1	0	0	0.552789	0	0.548394	0	0	0	0.316409	1
AC005000.2	0	0.453607	0	0	0.901114	0	0	0	0.0968019	1
AC005002.1	0	0	0	0	0	0	0	0	0	1
AC005002.2	0	0	0	0	0	0	0	0	0	1
AC005005.1	0	0	0	0	0	0	0	0	0	1
AC005005.2	0	0.273043	0	0.238006	0	0	0	0	-0.164075	1
AC005008.1	0	0	0	0	0	0	0	0	0	1
AC005011.1	0	0	0	0	0	0	0	0	0	1
AC005014.1	0	0	0	0	0	0	0	0	0	1
AC005019.1	0	0	0	0	0	0.376852	0	0	-0.115343	1
AC005020.1	0.131585	0.627093	0.127706	0.221575	0.752222	0	0	0.332054	-0.0609425	1
AC005020.2	0.872201	0.342782	0.649258	0	0.131001	0.174437	0.370203	0.154404	0.34855	0.618665
AC005034.2	0	0	0	0	0	0	0	0	0	1
AC005040.1	0	0	0	0	0	0	0	0	0	1
AC005041.1	0.205197	0.18817	0.166238	0.215101	0.21878	0.108589	0.230159	0.172866	0.0417084	0.956884
AC005041.2	0	0	0	0	0	0	0	0	0	1
AC005042.2	0	0	0	0	0	0	0	0	0	1
AC005066.1	0	0	0	0	0	0	0	0	0	1
AC005070.1	0	0	0	0	0.600009	0	0	0	0.16952	1
AC005070.2	0	0	0	0	0	0	1.44964	0	0.323142	1
AC005077.1	0.892446	0.282487	1.73798	1.22912	1.12233	0.79751	0.330007	0.253787	0.295684	1
AC005077.2	0.0758125	0.372267	0.555926	1.25105	0.374314	0.783606	0.338009	0.931377	-0.447397	0.351146
AC005077.3	0	0	0.488579	0	0	0	0	0	0.143484	1
AC005077.4	0.573612	0.598923	0.4986	0.737606	0.843578	0.56632	0.898211	0.4488	0.0971013	1
AC005084.1	0	0.952858	0.477049	0	0	0	0	0	-0.100717	1
AC005086.3	2.15301	1.62992	0	0.675428	1.5905	3.76131	0	0	-0.340237	1
AC005086.4	0.993579	1.32609	2.07558	1.62114	4.59688	0	0	0	0.623185	1
AC005086.5	10.0998	5.99723	7.54476	5.96335	14.6504	4.99571	3.08663	7.76665	0.311005	1
AC005088.1	1.12996	0	0	0	0	0	0	0	0.272707	1
AC005094.1	0	0	0.303297	0	0	0	0	0	0.0955415	1
AC005099.1	0.0960137	0	0.186559	0	0.0931195	0	0	0.243413	0.0482988	1
AC005102.1	0	0	0	0	0	0	0	0	0	1
AC005104.2	0.234883	0.307096	0.0761557	0.203065	0	0	0.172711	0	-0.00324275	1
AC005105.1	0	0	0	0	0	0	0	0	0	1
AC005154.1	4.05781	0.274987	1.41242	2.87698	0.273442	1.03661	0.963689	0.247052	0.320297	1
AC005154.2	0.558593	0.684266	0.330963	0.737452	0.232512	0.47122	0.529387	0.253754	-0.116273	0.89303
AC005154.5	4.25728	3.08285	4.01994	5.28452	1.06342	2.35612	2.30369	1.81271	-0.107258	0.928968
AC005156.1	0	0	0	0.0927846	0.105114	0	0.360286	0	0.115024	1
AC005165.2	0.288497	0	0	0	0.271645	0	0	0	0.178096	1
AC005176.1	0.150487	0.117397	0.0555437	0.050775	0.0967489	0.0551745	0.0838527	0	0.0551389	1
AC005176.2	0	0	0	0	0	0	0	0	0	1
AC005178.1	0	0	0	0	0	0	0	0	0	1
AC005181.1	0	0	0	0	0.0308114	0	0	0	0.0109451	1
AC005183.1	0.0856405	0	0.116976	0.0154056	0.0176028	0.0331324	0.0190506	0.0442779	0.0497395	1
AC005185.1	0	0	0	0	0	0	0	0	0	1
AC005189.1	0	0.453607	0	0	0	0	0.515313	0	0.0149946	1
AC005191.1	0	0	0	0	0	0	0	0	0	1
AC005229.1	0	0	0	0	0	0	0	0	0	1
AC005229.2	0	0	0	0	0	0	0	0	0	1
AC005229.3	0	0	0	0	0	0	0	0	0	1
AC005230.1	0	0	0	0	0	0	0	0	0	1
AC005232.1	0	0.451191	0.361149	0.159306	0.180595	0	0.306994	0.550215	-0.0780939	1
AC005237.2	0.741581	0	0	0	0.83796	0	0	0	0.419626	1
AC005244.1	1.50232	0	0.371729	0.316419	1.44986	0.340533	0	0.653748	0.381699	1
AC005252.1	0	0	0	0	0	0	0	0	0	1
AC005252.4	0.24161	0.121328	0	0	0	0.222786	0	0.0826808	-0.064444	1
AC005255.1	0.53014	0	0	0	0	0	0	0	0.153416	0.820761
AC005258.1	0	0	0	0	0	0	0	0	0	1
AC005261.4	0	0	0	0	0.321829	0	0	0	0.100634	1
AC005262.1	0.323134	0.926037	0.946495	2.42458	0.6132	3.18715	0.359824	2.22055	-0.994164	1
AC005280.2	0.302837	0	0	0	0	0	0.0976423	0	0.129016	1
AC005280.3	0.207952	0.129641	0.145974	0.115133	0	0.123352	0.0827959	0.331581	-0.0825329	1
AC005294.1	0	0	0	0	0	0	0	0	0	1
AC005296.1	0	0	0	0	0	0	0	0	0	1
AC005297.1	0	0	0	0	0	0	0	0	0	1
AC005297.2	0	0	0	0	0	0	0	0	0	1
AC005297.3	0	0	0	0	0	0	0	0	0	1
AC005300.1	0.301608	0	0	0	0	0.269426	0	0	0.00902968	1
AC005324.3	0.607796	0.654032	0.794971	0.400151	1.20093	1.43044	1.10841	0.513894	0.163066	0.872132
AC005324.4	0.0938357	0.183386	0.278394	0.621423	0.597474	0.181582	0.787495	0.257281	0.121563	1
AC005324.6	0	0	0	0	0	0	0	0	0	1
AC005326.1	0	0	0.909484	0.98897	2.39642	0.833499	1.46518	0	0.533067	1
AC005336.1	0.675668	0.604646	1.28773	1.5399	0.468492	0.942636	0.818264	0.527618	-0.060194	1
AC005336.2	0.91348	0.228761	1.82906	1.49405	0.964288	0.607739	2.48604	2.63305	0.262552	0.748518
AC005341.1	0	0	0	0	0	0	0	0	0	1
AC005345.1	0	0	0	0	0	0	0	0	0	1
AC005351.1	0.0604611	0	0	0	0	0	0.0668576	0	0.0445148	1
AC005357.1	0	0	0	0	0	0	0	0	0	1
AC005357.2	0.421217	0	0	0	0	0	0	0	0.126782	1
AC005363.1	0	0	0	0	0	0	0	0	0	1
AC005377.1	0	0.172975	0	0	0.172676	0	0.605653	0	0.170698	1
AC005410.1	1.02942	0.679806	0.55578	0.696111	0.353112	0	0.369752	0.259061	0.176507	1
AC005412.1	0	0.0700475	0	0.123512	0.210542	0	0.157064	0.120969	0.0139213	1
AC005476.1	0	0.244231	0	0	0	0	0.572256	0	0.0843954	1
AC005480.2	0	0	0	0	0	0	0	0	0	1
AC005515.1	0.0576835	0	0.0373307	0.0344316	0.0197317	0.148053	0.0213847	0.101206	-0.048653	1
AC005518.2	0	0	0	0	0	0	0	0	0	1
AC005520.3	0.292529	0.25902	0.161908	0.549694	0.50381	0.344621	0.135981	0.135652	-0.0539379	1
AC005520.6	0	0	0	0	0	0	0	0	0	1
AC005521.1	0	0	0.099667	0	0	0	0	0	0.0342667	1
AC005524.1	0.803824	0.126154	0.264875	0	0	1.05326	0	0	-0.00481735	1
AC005531.1	0.125384	0.112067	0.108075	0.104079	0.160545	0.0262491	0.156763	0.214065	0.0325137	1
AC005532.2	0	0.572269	0.293687	0	0	0	0	0	-0.0703399	1
AC005534.2	0	0.19584	0	0	0	0	0	0	-0.0645061	1
AC005551.1	0.458044	0.867129	1.03505	0.383753	1.87682	1.51889	0.838718	0.769247	0.111736	1
AC005559.1	0	0	0	0	0	0	0	0	0	1
AC005562.2	0	0	0	0	0	0	0	0	0	1
AC005587.1	0	0	0.0990145	0.0870017	0	0	0	0.08611	-0.0258285	1
AC005588.1	0	0	0	0	0	0	0	0	0	1
AC005622.1	0.0464186	0.0472431	0.0452765	0.103954	0.189921	0.178911	0.0773771	0.239653	-0.0672334	0.889164
AC005632.2	0	0	0	0	0	0	0	0	0	1
AC005632.4	0	0	0	0	0	0	0	0	0	1
AC005670.2	1.98884	5.70336	6.06661	3.81206	4.96174	7.84378	4.55729	2.17929	-0.093547	1
AC005682.1	0.371107	0.653973	1.0376	1.7269	0.278039	0.333435	0.714688	0.744835	-0.194336	0.748709
AC005697.1	0	0.110624	0	0	0	0	0	0	-0.0378426	1
AC005702.1	0	0	0.163059	0	0.769814	0	0.177476	0.271893	0.232561	1
AC005702.2	0.0257411	0	0	0.0225244	0.0520154	0.0727662	0.0280054	0.0866447	-0.0259202	1
AC005702.3	2.74838	3.24657	2.23577	3.03881	4.32574	2.67072	3.8095	0.777123	0.368353	1
AC005702.4	0	0.315023	0	0	0.419402	0.398331	0.739208	0	0.10623	1
AC005722.1	0	0	0	0	0	0	0	0	0	1
AC005726.1	1.12101	0.599119	0.760213	2.1242	1.22302	1.05564	1.50694	1.39147	-0.0598254	1
AC005730.1	0	0	0	0	0	0	0	0	0	1
AC005740.1	0.134596	0	0	0	0	0	0	0	0.0455447	1
AC005740.2	0.225181	0.42496	0	0	0.636813	0	0	0.381775	0.00661007	1
AC005741.1	0	0	0	0	0	0	0	0	0	1
AC005758.1	0	0	0	0	0	0	0	0	0	1
AC005771.1	0	0	0	0	0	0	0	0	0	1
AC005776.1	0	0.530776	0	0	0.531113	0	0	1.8907	-0.382775	1
AC005777.1	0	0	0	0	0	0	0	0	0	1
AC005786.1	0.439421	0	0	0	0	0	0	0	0.131372	1
AC005798.1	0	0	0	0	0	0	0	0	0	1
AC005822.1	0.0800949	0.120478	0.116527	0.178296	0	0.076048	0.0443624	0.170919	-0.10035	1
AC005828.6	6.98317	5.56858	7.58797	2.64035	8.50482	0	2.53014	4.06497	1.06186	0.789863
AC005828.7	0.116471	0	1.01705	0	0.44676	0.532525	0.383917	0	0.389216	1
AC005829.1	0	0.0757368	0	0.267651	0.151242	0.28918	0.0879234	0.0673035	-0.145785	1
AC005829.2	0.0582804	0	9.1778e-08	0	0	0	0	1.10552e-08	0.0204305	1
AC005832.2	0	0	0	0	0	0	0	0	0	1
AC005832.3	0	0	0.0874655	0	0	0	0	0	0.0302424	1
AC005832.4	0.32832	2.91163	2.46521	2.01175	0.668533	0.447951	0	1.29925	-0.588106	0.692435
AC005833.1	0	0	0.0659637	0.0640895	0	0	0	0	0.000634702	1
AC005837.2	0	0	0	0	0	0	0	0	0	1
AC005838.1	0	0	0	0	0	0	0	0	0	1
AC005840.1	0	0	0.572204	0	0	0	0	0	0.163197	0.877345
AC005840.3	0.0392399	0	0	0.0118049	0.0405457	0.101698	0.0145564	0.0112987	-0.00978775	1
AC005865.1	0.309121	0.295945	0.326988	0.202506	0.322116	0.16846	0.230196	0.169359	0.102029	1
AC005868.1	0	0	0	0	0	0	0	0	0	1
AC005899.3	0	0	0	0	0	0	0	0.617752	-0.173498	1
AC005906.1	0	0	0	0	0	0	0	0	0	1
AC005908.1	0	0	0	0	0	0	0	0	0	1
AC005912.1	1.27399	2.06249	0.672279	1.18674	0	0.645791	1.51783	3.08391	-0.558249	1
AC005921.2	0	0	0	0	0	0	0	0	0	1
AC005943.1	1.21854	0.412529	1.18196	0	0	0	0.227383	0.293537	0.425305	0.812882
AC005951.1	0	0	0	0	0	0.136799	0.332397	0	0.0572617	1
AC005972.1	0	0.340202	0	0	0.338906	0	0.394866	0.614175	-0.0530166	1
AC005972.2	0	0	0	0	0	0	0	0	0	1
AC006001.1	0	0	0.162105	0	0.473697	0	0	0.140848	0.146518	1
AC006001.3	7.24536	8.94819	8.78454	12.168	10.677	10.8627	9.55777	8.85069	-0.155519	0.607284
AC006001.4	0	0	0	0	0.398312	0	0	0	0.120922	1
AC006006.1	0	0	0	0	0	0	0	0	0	1
AC006015.1	0	0	0	0	0	0	0	0	0	1
AC006020.1	0	0	0	0	0	0	0	0	0	1
AC006022.1	0	0	0	0	0	0	0	0	0	1
AC006023.2	0	0	0	0	0	0	0	0	0	1
AC006023.3	0.864587	0	0	0.891089	0	0	0	1.91262	-0.39067	1
AC006026.1	0	0	0	0	0	0	0	0	0	1
AC006026.2	0	0	0	0	0	0	0	0	0	1
AC006028.1	0.499852	0	0	0	0	0	0	0	0.146205	1
AC006030.1	0.0637958	0.0224527	0.315734	0.0421869	0.0981978	0.0585329	0.0731443	0.068187	0.113298	0.795265
AC006033.1	0	0	0	0	0	0	0	0	0	1
AC006042.2	0.321069	0.15066	0.192915	0.508346	0.428966	0.142839	0.192084	0.233688	0.0334064	1
AC006059.2	1.52955	1.00022	2.50995	0.333698	1.54344	1.0323	1.56701	1.72125	0.493557	0.774331
AC006059.3	0	0	0	0	0	0	0	0	0	1
AC006065.1	0	0	0	0	0	0	0	0	0	1
AC006065.2	0	0	0	0	0	0	0	0	0	1
AC006077.1	0	0	0	0	0	0	0	0	0	1
AC006115.1	0	0	0	0	0	0	0	0	0	1
AC006115.2	0	0	0	0.484618	0	0	0	0	-0.142523	1
AC006116.2	0	0	0.0749167	0.0276566	0.0158037	0.0148688	0	0	0.0165488	1
AC006116.3	0.0423487	0	0	0	0	0	0	0	0.0149595	1
AC006116.4	0	0	0.634599	0	0	1.1667	0	0	-0.101641	1
AC006116.8	2.15629	4.38941	3.82873	3.21877	4.55721	7.42461	8.39376	4.02323	-0.0685595	1
AC006122.1	0.200177	0.188429	0.583387	0.832828	1.1287	2.8698	0.66152	0.506818	-0.229538	1
AC006130.2	0	0	0	0	0	0	0	0	0	1
AC006133.1	0	0	0	0	0	0	0	0	0	1
AC006144.1	0.140425	0.045315	0.175537	0.0994635	0.022741	0.064257	0.0515333	0.0582924	0.0388761	1
AC006158.1	0	0	0	0	0	0	0	0	0	1
AC006158.2	0	0	0	0	0	0	0	0	0	1
AC006158.3	0	0	0	0	0	0	0	0	0	1
AC006160.2	0	0	0	0	0	0	0	0	0	1
AC006195.1	0	0	0.137011	0	0	0	0.207653	0.0802108	0.0865348	1
AC006197.1	0	0	0	0	0	0	0	0	0	1
AC006199.1	0	0	0	0	0	0	0.894122	0	0.230382	1
AC006210.1	0	0	0	0	0	0	0	0	0	1
AC006210.2	0	0	0.0226113	0.0207574	0	0	0	0	0.000654462	1
AC006236.1	0	0	0	0	0	0	0	0	0	1
AC006254.1	0.935006	0.860024	0.892692	0.932058	0.878615	0.472208	0.812814	0.393405	0.189655	0.891303
AC006254.2	0.550256	1.15833	1.70974	0.996181	0	0	2.57121	0.506746	0.30212	1
AC006254.3	0	0	0	0	0	0	0	0	0	1
AC006262.4	0	0	0	0	0	0	0	0.972235	-0.244958	1
AC006270.2	0.252849	0.246755	0	0.217735	0.164705	0.0783211	0.371398	0.214176	0.00242046	1
AC006270.3	0.158118	0.07955	0.115591	0.105089	0	0	0.0876568	0.033885	0.0470364	1
AC006272.2	0	0	0.117912	0	2.73047	0	0	0	0.515041	1
AC006326.1	0	0	0	0	0	0	0	0	0	1
AC006328.1	0	0	0	0	0	0	0	0	0	1
AC006328.2	0	0	0	0	0	0	0	0	0	1
AC006329.1	0	0	0	0	0	0	0	0	0	1
AC006335.1	0	0	0	0	0	0	0	0	0	1
AC006335.2	0	0	0	0	0	0	0	0	0	1
AC006338.1	0	0	0	0	0	0	0	0	0	1
AC006338.2	0	0	0	0	0	0	0	0	0	1
AC006349.1	0	0	0	0	0	0	0	0	0	1
AC006355.1	0	0	0	0	0	0	0	0.0350406	-0.0124218	1
AC006362.1	0	0	0	0	0	0	0	0	0	1
AC006363.1	0	0	0	0	0	0	0	0	0	1
AC006366.1	0	0	0	0	0	0	0	0	0	1
AC006380.1	0	0	0	0	0	0	0	0	0	1
AC006386.1	0	0	0	0	0	0	0	0	0	1
AC006386.2	0	0	0	0	0	0	0	0	0	1
AC006390.1	0	0	0	0	0	0	0	0	0	1
AC006427.1	0	0	0	0	0	0	0	0	0	1
AC006441.2	0	0	0	0	0	0	0	0	0	1
AC006441.5	0	0	0	0	0	0	0	0	0	1
AC006445.1	0	0	0	0	0	0	0	0	0	1
AC006445.2	0.169263	0	0.163862	0	0	0	0	0	0.11113	1
AC006449.4	12.2974	10.9533	6.07988	9.6504	11.1368	11.6709	7.41284	0.558792	0.483664	1
AC006453.2	0	0	0	0	0	0	0	0	0	1
AC006453.4	0	0	0	0	0	0	0	0	0	1
AC006453.5	0.195349	0.215609	0.0643526	0	0	0.0934069	0	0.127502	-0.0590579	1
AC006453.6	0	0	0	0	0	0	0	0	0	1
AC006455.2	0.096419	0.048214	0.0939547	0.297327	0	0.0915177	0.106792	0.329943	-0.14311	1
AC006455.3	0	0	0	0	0	0	0	0	0	1
AC006455.6	0	0	0	0	0	0	0	0	0	1
AC006455.7	0	0	0	0	0	0	0	0	0	1
AC006457.1	0	0	0	0	0	0	0	0	0	1
AC006463.1	0	0	0	0	0.773166	0	0	0	0.206582	1
AC006466.1	0	0	0	0	0	0	0	0	0	1
AC006480.2	0	0	0.853439	0.723706	0.275011	0	1.61805	0.248986	0.380734	1
AC006483.1	0	0	0	0	0.440334	0	0	0	0.131601	1
AC006484.1	0	0	0	0	0	0	0	0	0	1
AC006486.1	0	0	0.21484	0	0	0	0	0	0.0701916	1
AC006499.1	0	0	0	0	0	0	0	0	0	1
AC006499.2	0	0	0	0	0	0	0	0	0	1
AC006499.3	0	0	0	0	0	0	0	0	0	1
AC006499.4	0	0	0	0	0	0	0	0	0	1
AC006499.5	0	0	0	0	0	0	0	0	0	1
AC006499.6	0	0	0	0	0	0	0	0	0	1
AC006499.7	0	0	0	0	0	0	0	0	0	1
AC006499.8	0	0	0	0	0	0	0	0	0	1
AC006504.3	0.79973	0.380981	1.03489	0.560804	0.3807	0.605795	0	1.00897	-0.114899	1
AC006504.4	0	0	0	0	0	0	0	0	0	1
AC006504.6	0.765252	0	0	0	0	0	0	0	0.204969	1
AC006509.1	2.24792	2.09355	2.83364	2.84712	3.29665	2.98984	4.13067	2.10809	0.223797	1
AC006509.2	0.261084	0	0	0	0	0	0	0	0.0836661	1
AC006511.2	0	0	0	0	0	0	0	0	0	1
AC006511.3	0	0.0805123	0	0	0	0	0	0	-0.0279289	1
AC006512.1	0	0	0	0	0	0	0	0	0	1
AC006512.2	0	0	0	0.264085	0.298053	0	0.519937	0	0.160567	1
AC006517.4	0	0	0	0	0	0	0	0	0	1
AC006518.1	0.0151277	0.0606268	0.176888	0.066766	0.015212	0	0.016758	0	0.0310587	1
AC006518.2	0	0	0.255486	0	0	0	0.0168379	0.0130106	0.0834215	1
AC006518.3	0.0151277	0.0606268	0.176888	0.066766	0.015212	0	0.016758	0	0.0310587	1
AC006518.4	0	0	0.0888678	0	0	0	0.0168379	0.0130106	0.0320673	1
AC006518.5	0.0151277	0.0606268	0.176888	0.066766	0.015212	0	0.016758	0	0.0310587	1
AC006518.6	0	0	0.255486	0	0	0	0.0168379	0.0130106	0.0834215	1
AC006518.7	0	0	0	0	0	0	0.0503953	0.306981	-0.0788265	1
AC006529.1	0	0	0	0.0758582	0	0.163695	0	0.149224	-0.131215	1
AC006530.1	0	0	0	0	0	0	0	0	0	1
AC006538.2	0	0	0	0	3.96379	0	0.743922	0.577309	0.614078	1
AC006539.1	0.147117	0	0	0.123328	0	0	0.161604	0	0.0615879	1
AC006539.2	0.438419	0.105465	0.212698	0.558706	0.105487	0.201032	0.482171	0.277227	0.0282016	1
AC006539.3	0	0	0	0	0	0	0	0	0	1
AC006548.1	0	0	0.297816	2.60636	0	0	1.04612	0.0762816	-0.136906	1
AC006548.2	0	0	0	0	0	0	0	0	0	1
AC006557.2	0	0	0	0	0	0	0	0	0	1
AC006557.4	0.646255	0.079821	0.223898	0.281881	0.095056	0.266788	0	0	0.0828615	1
AC006557.5	0.114832	0.228252	0	0.100567	0	0.216824	0.0635252	0.098025	-0.151801	1
AC006600.1	0	0	0	0	0	0	0	0	0	1
AC006924.1	0	0	0	0	0	0	0	0	0	1
AC006927.1	0	0.141307	0	0.249964	0	0	0	0.125266	-0.17071	1
AC006927.2	0	0	0	0	0	0	0	0	0	1
AC006927.3	0	0	0	0	0	0	0	0	0	1
AC006927.4	0	0	0	0	0	0	0	0	0	1
AC006946.1	0.404944	0.790656	2.41582	0.343614	1.18017	1.47115	0.907202	0.706475	0.243959	1
AC006960.2	0	2.311	0	0	0	0	0	1.00418	-0.68257	1
AC006965.1	0	0	0	0	0	0	0	0	0	1
AC006967.1	0	0	0	0	0	0	0	0	0	1
AC006970.1	0	0	0	0	0	0	0	0	0	1
AC006971.1	0	0	0	0	0	0	0.00761645	0	0.00273665	1
AC006978.1	7.47412	5.49351	5.7456	4.75366	3.87835	3.98521	4.8886	3.96897	0.206812	0.911953
AC006978.2	0.261474	0.571421	0.330476	0.239674	0.722883	0	0.263789	0.272388	0.140016	1
AC006986.1	0	0	0	0	0	0	0	0	0	1
AC006987.1	0	0	0	0	0	0	0	0	0	1
AC006989.1	0	0	0	0	0	0	0	0	0	1
AC007000.2	0.252735	0.432708	0.26684	0.37128	0.355084	0.168188	0.276193	0.106062	0.028143	0.748518
AC007000.3	1.25742	0	1.21825	0.394264	0.148323	0.142032	0.862283	0.923545	0.451456	1
AC007012.1	0	0	0	0	0	0	0	0	0	1
AC007016.1	0	0	0	0	0	0	0	0	0	1
AC007040.2	0.82819	0.242673	0.132279	0.552958	0.26107	0.0736101	0.139635	0.674324	-0.0554122	1
AC007064.1	0	0	0	0	0	0	0	0	0	1
AC007064.3	0	0	0	0	0	0	0	0	0	1
AC007064.4	0	0	0	0	0	0	0	0	0	1
AC007066.1	0	0.271749	0.558817	1.18351	0.270165	0.25577	0	0.243811	-0.282834	1
AC007068.1	2.3586	0.635193	0.735508	0.477394	0.798049	1.18293	0.676249	0.219806	0.362363	0.835327
AC007098.2	0.625932	0.596812	0.916252	0.519806	0	0	1.04341	0.268366	0.26212	1
AC007115.1	0	0	0	0	0	0	0	0	0	1
AC007136.1	0	0	0	0	0	0	0	1.57324	-0.340897	1
AC007151.1	0.160405	0	0	0.133825	0	0	0	0.269214	-0.0776262	1
AC007160.1	0	0	0	0	0	0	0	0	0	1
AC007161.1	0.122209	0	0.0372414	0.174542	0.0607463	0.166916	0.0423675	0	-0.0226904	1
AC007161.2	0	0	0.10498	0	0.0727167	0	0	0.0615915	0.0397652	1
AC007179.3	0	0	0	0	0	0	0	0	0	1
AC007182.2	0	0.47231	0	0	0	0	0	0	-0.13952	1
AC007192.1	0	0	0	0	0.236005	0	0	0	0.0764211	1
AC007204.1	0	0	0	0.0989666	0	0.427622	0.256962	0.196883	-0.144776	1
AC007204.2	0	0	0	0	0	0	0	0	0	1
AC007207.1	0	0	0	0.0989666	0.141117	0	0	0	0.0135748	1
AC007215.1	1.11714	0	2.33644	6.09093	1.7665	0	1.31205	2.59927	0.205995	1
AC007216.5	0	0	0	0	0	0	0	0	0	1
AC007224.1	0	0	0	1.9425	0	0	1.2304	0	-0.099935	1
AC007225.1	0.0187384	0	0.0365616	0	0.0384673	0	0	0	0.0332613	1
AC007225.2	0	0	0	0	0	0	0	0	0	1
AC007229.1	0	0	0	0.783251	0.221774	2.17279	0	0	-0.552821	1
AC007237.1	0	0	0	0	0	0	0	0	0	1
AC007238.1	0	0	0.0196887	0	0.0416426	0	0.0224115	0.0348526	0.017385	1
AC007241.2	0	0	0.0533502	0	0	0	0	0.0467903	0.00225317	1
AC007253.1	0	0	0	0	0	0	0	0	0	1
AC007255.2	0.359033	0	0	0	0	0	0	0	0.110645	1
AC007262.1	0	0	0	0	0	0	0	0	0	1
AC007274.1	0	0	0	0	0	0	0	0	0	1
AC007274.2	0	0	0	0	0	0	0	0	0	1
AC007274.3	0	0	0	0	0	0	0	0	0	1
AC007275.1	0	0	0	0	0	0	0	0	0	1
AC007279.1	0.272813	0.597667	0.159439	0.287261	0.163535	0	0.301952	0.326294	-0.0717584	1
AC007312.1	0	0	0	0	0	0	0	0	0	1
AC007318.1	0.603324	0.90089	0.295143	0.538274	1.00515	0.143211	1.09143	1.53678	0.0095749	1
AC007318.3	0.663526	2.97474	0	1.88303	0	0	0	0	-0.69605	1
AC007322.1	0	0	0	0	0	0	0	0	0	1
AC007322.2	0	0	0	0	0	0	0	0	0	1
AC007322.3	0	0	0	0	0	0	0	0	0	1
AC007322.4	0	0	0	0	0	0	0	0	0	1
AC007325.1	0	0	0	0	0	0	0	0	0	1
AC007325.2	0.730654	0.364622	0.359316	0.206952	0.253622	0.410843	0.0253339	0.250452	0.0143794	1
AC007325.3	0	0	0	0	0	0	0	0	0	1
AC007325.4	1.13022	0	0.96694	0.146723	1.96557	1.14098	1.0224	2.77251	0.360005	0.80644
AC007326.1	0	0	0.704662	0	0	0	0	0	0.192371	1
AC007326.3	0	0	0	0	0	0	0	0	0	1
AC007326.4	5.44706	4.79996	6.40515	6.69973	6.48419	6.21059	5.32296	2.82485	0.218811	0.829632
AC007327.1	0	0	0	0	0	0	0	0	0	1
AC007342.2	0	0	0	0	0	0	0	0	0	1
AC007342.3	0.140115	0.198597	0.118115	0.205622	0.267881	0.0420363	0.0865102	0.0731215	0.0300065	1
AC007346.1	0	0.102996	0	0	0.0516656	0	0	0	-0.0171879	1
AC007346.2	0	0	0.144344	0	0	0	0	0	0.0486302	1
AC007347.2	0	0	0	0	0.659641	0	0.962362	1.47967	0.0983286	1
AC007363.1	0	0	0	0	0	0	0	0	0	1
AC007365.2	0	0	0.176199	0	0	0	0	0	0.058533	1
AC007368.1	0	0	0	0	0	0	0	0	0	1
AC007375.2	0	0	0	0	0	0	0	0	0	1
AC007376.1	0	0	0	0	0	0	0	0	0	1
AC007386.1	0.105687	0.10193	0	0.0899345	0.509646	0	0	0	0.11872	1
AC007389.2	0	0	0	0	0	0	0	0	0	1
AC007389.4	0.0595764	0.118211	0	0.0520983	0.118581	0	0	0	0.00267385	1
AC007395.1	0	0	0	0	0	0	0	0.0666624	-0.0232759	1
AC007424.1	0.0217177	0.178021	0.095774	0.156779	0.100764	0.0842109	0.199674	0.18704	-0.0615995	0.894938
AC007448.2	0	0	0	0	0	0	0	0	0	1
AC007450.2	1.03176	0	0	0	0	0	0.595465	0	0.424177	1
AC007450.3	0	0	0	0	1.43845	0	0	0	0.321491	1
AC007450.4	0	0.252935	0.515242	0	0	0	0	0	0.0685592	1
AC007458.1	0	0	0	0	0	0	0	0	0	1
AC007494.1	0.319803	0.759499	1.24559	0.557935	0.253877	0.0601574	0.848719	0.763303	0.105745	1
AC007536.1	0	0	0	0	0	0	0	0	0	1
AC007537.1	0.0701961	0.133564	0	0.117987	0.0667027	0.127455	0	0	-0.0809514	1
AC007537.2	0.0701961	0.133564	0	0.117987	0.0667027	0.127455	0	0	-0.0809514	1
AC007546.3	2.32315	2.23644	2.44295	2.458	1.59989	1.04965	2.33857	1.41765	0.210137	0.812633
AC007547.1	0	0	0	0	0	0	0	0	0	1
AC007547.2	0	0	0	0	0	0	0	0	0	1
AC007551.1	0	0	0	0.114019	0	0.246397	0	0.114072	-0.157345	1
AC007551.2	0	0	0	0	0	0	0	0	0	1
AC007552.1	0	0.0466203	0.0453758	0.0821377	0.0935737	0	0	0.0796923	-0.0242926	1
AC007559.1	0	0	0	0	0	0	0	0	0	1
AC007560.1	0	0	0	0	0	0	0	0	0	1
AC007562.1	0	0	0	0	0	0	0.605176	0.115056	0.131404	1
AC007566.2	0	0	0	0	0	0	0	0	0	1
AC007568.1	0	0	0	0	0	0	0	0	0	1
AC007599.1	0.0663582	0	0	0	0	0	0.0736404	0.0284835	0.0386711	1
AC007603.3	0	0	0	0	0	0	0	0	0	1
AC007610.4	0.0462617	0	0.0459863	0	0	0	0	0	0.0325269	1
AC007618.1	0	0	0	0	0	0	0	0	0	1
AC007619.2	0	0	0	0	0	0.259152	0	0	-0.0831131	1
AC007619.3	0	0	0	0	0	0.259152	0	0	-0.0831131	1
AC007620.1	0	0	0	0	0	0	0	0	0	1
AC007621.1	0	0	0	0	0	0	0.224585	0	0.0730732	1
AC007621.2	0	0	0	0	0	0	0.224585	0	0.0730732	1
AC007622.1	0.633289	0.121058	0.368681	0	0.604632	0.230976	0.139141	0.319644	0.291486	1
AC007663.1	0.0308118	0.0311923	0.0600882	0	0.0313317	0	0.0342044	0.158795	-0.00898594	1
AC007683.1	0	0.445182	0	0.043645	0.0494836	0	0	0.0432118	-0.146059	1
AC007685.1	0	0	0	0	0	0	0	0	0	1
AC007686.1	8.32343	3.83736	8.23717	4.43385	0.500055	0.318354	4.47661	0.596398	0.919214	0.351146
AC007688.2	0.577141	0.253766	0.749199	0.950888	0.381722	0.0603073	0.212721	0.382625	0.0916074	1
AC007690.1	0	0	0	0	0	0	0	0	0	1
AC007718.1	0	0	0	0	0	0	0	0	0	1
AC007731.2	0.638541	0.629192	0.421097	0.442849	0.400398	0.317386	0.502212	0.990082	-0.0828102	1
AC007731.5	0	0	0	0	0	0	0.201008	0	0.0660614	1
AC007738.1	0	0	0	0	0	0	0	0	0	1
AC007742.1	0	0	0	0	0	0	0	0	0	1
AC007742.2	0	0	0	0.637339	0	0	0	0	-0.177838	1
AC007751.1	0	0.561405	0	0	0	0	0	0	-0.160711	1
AC007785.2	0	0	0	0	0	0	0	0	0	1
AC007834.2	1.83006	1.05805	0.721743	0.924074	0.351741	0.662429	0	0.635798	-0.177302	1
AC007842.1	0.405346	0.414173	0.427438	0.557826	0.365742	0.527853	0.468923	0.292077	-0.0279733	1
AC007842.2	0.405346	0.414173	0.427438	0.557826	0.365742	0.527853	0.468923	0.292077	-0.0279733	1
AC007846.1	0.237738	0.0851619	0.208633	0.0700878	0.0285842	0.468811	0.170074	0.0839573	-0.00956357	1
AC007846.2	0.152796	0.383477	0.219407	0.305852	0.0809239	0	0	0	-0.062427	1
AC007849.2	0	0	0	0	0	0	0	0	0	1
AC007881.1	0.827381	0	0	0	4.01736	0	0	0	0.799176	1
AC007906.2	3.29705	2.63776	2.11878	5.24662	2.31665	4.63278	2.27004	0.94935	-0.194901	1
AC007908.1	0	0	0	0	0	0	0	0	0	1
AC007919.1	0	0	0	0	0	0	0	0	0	1
AC007919.2	0	0	0	0	0.400125	0	0	0	0.121389	1
AC007923.2	0	0	0	0	0	0	0	0	0	1
AC007954.1	0	0	0	0	0.143702	0	0	0	0.0484278	1
AC007956.2	1.10819	0.706707	0.716414	1.24786	0.470645	1.12358	1.35304	1.34613	-0.152543	1
AC007967.1	0	0	0	0	0	0	0	0	0	1
AC007967.2	0	0	0	0	0	0	0	0	0	1
AC007967.3	0	0	0	0	0	0	0	0	0	1
AC007967.4	0	0	0	0	0	0	0	0	0	1
AC007969.1	0	0	0.90569	2.47473	0	0	1.00919	0	0.0350066	1
AC007991.1	0	0	0	0	0	0	0	0	0	1
AC007992.1	0	0	0	0	0	0	0	0	0	1
AC007992.2	0	0	0	0	0	0	0	0	0	1
AC007993.1	0.135856	0.0690482	0.105756	0.0729012	0.222221	0.197327	0.0301602	0.034866	0.0385204	1
AC007998.1	0	0	0	0	0	0	0	0	0	1
AC007998.2	0	0.53099	0.363232	0	0	0	0.415102	0.839776	-0.136514	1
AC008011.1	0	0	0	0	0	0	0	0	0	1
AC008013.2	4.2009	2.64895	4.42014	2.19906	4.0799	3.41201	5.24688	1.14162	0.75494	1
AC008013.3	1.41642	0.304533	3.83413	2.00702	0	0	2.3692	1.50208	0.500884	1
AC008013.4	0.394694	0.0773729	0.153572	0.341112	0.0774595	0	0.435298	0.0670202	0.172626	1
AC008015.1	0	0	0	0	0.495031	0	0	0	0.145044	1
AC008026.1	0.967006	0.911124	0.562819	1.77545	0.909369	0.520865	1.06557	0.489012	0.00334935	1
AC008026.2	0	0	0	0	0	0	0	0	0	1
AC008033.1	0	0	0	0	0	0.0322298	0	0	-0.011441	1
AC008033.2	0	3.0396	4.7472	0	0	0	0	0	0.127162	1
AC008038.1	1.85455	2.09002	0.962582	1.19904	1.31687	1.75931	0.897943	0.732062	-0.0996645	0.946057
AC008040.2	0	0.336129	0	0.167794	0.10538	0	0.296032	0.0991257	-0.0648894	1
AC008040.3	0	0	0	0	0	0	0	0	0	1
AC008040.4	0	0.0622232	0	0.0550014	0	0	0	0.267906	-0.126695	1
AC008055.1	0	0	0	0	0	0	0	0	0	1
AC008066.1	0	0	0	0	0	0	0	0	0	1
AC008069.1	0	0	0	0	0	0	0	0	0	1
AC008072.1	1.81584	1.80832	2.64448	1.13082	2.27722	1.44549	2.68347	2.16757	0.35455	0.812633
AC008073.3	0.33485	0.182402	0.152813	0.176453	0.127332	0.0367414	0.161399	0.137053	0.0742731	0.90069
AC008074.1	0	0	0	0	0.200177	0	0	0	0.0658118	1
AC008121.2	0	0	0	1.62201	0	0	1.39275	0	-0.0330009	1
AC008126.1	0	0	0	0	0	0	0	0	0	1
AC008127.2	0	0.0377873	0	0	0	0	0	0	-0.0133777	1
AC008132.1	0.0685647	0.0273844	0.00626637	0.0120066	0.0335112	0.0168818	0.0541916	0.0196146	0.0300017	0.941227
AC008132.2	0	0	0.785596	0.226251	0	0	0	1.34139	-0.171303	1
AC008134.1	0	0	0	0	0	0	0	0	0	1
AC008147.3	1.02197	0.97716	0.666182	1.14036	1.94553	0.611389	1.13745	0	0.409284	1
AC008147.4	0.0641189	0.0648541	0	0.0856513	0	0.0307243	0	0.0550591	-0.0601349	1
AC008155.1	0	0	0	0	0	0	0	0	0	1
AC008162.1	0	0	0	0	0	0	0	0	0	1
AC008162.2	0	0	0	0	0	0	0	0	0	1
AC008163.1	0	0.0544062	0	0	0	0	0	0	-0.0191077	1
AC008171.1	0	0	0	0	0	0	0	0	0	1
AC008175.2	0	0	0	0	0	0	0	0	0	1
AC008264.1	0	0.298406	0	0	0.296146	1.12134	0	0	-0.271872	1
AC008267.1	0.0377994	0.0380801	0	0.0670695	0.0382312	0	0.251522	0	0.0709418	1
AC008267.2	0.607998	0.386811	0.478522	0.412974	0.56542	0.318318	0.211857	0.169002	0.144677	0.974925
AC008267.3	2.29272	1.4109	1.88276	1.56159	1.06008	0.871908	1.50305	1.27941	0.223334	0.994772
AC008267.4	0.268782	0.640209	0.260852	0.904722	0.255865	0.610968	0	0.452484	-0.465846	1
AC008267.6	0	0	0	0.551029	0	1.7757	0	0	-0.526519	1
AC008267.7	0	2.40463	0	0	0	0	0	0	-0.441875	1
AC008277.2	0	0.0586394	0	0	0	0	0.0653497	0.100817	-0.0323647	1
AC008280.1	0	0.336622	0	0	0	0	0	0	-0.104648	1
AC008379.1	0	0	0	0	0	0	0	0	0	1
AC008385.1	0	0.647622	0	0.566258	0.965488	0	1.88224	1.16694	0.00467791	1
AC008397.1	13.0177	19.4196	18.0918	44.3077	3.5751	6.86165	3.5745	3.74915	-0.656145	0.067748
AC008397.2	0.834658	1.71192	1.52447	3.45215	0.402184	0.0502875	0.604383	0.586273	-0.237264	1
AC008403.1	0	0	0	0	0.244077	0	0	0	0.0787689	1
AC008410.1	0	0	0	0	0	0	0	0	0	1
AC008413.1	0	0	0	0	0	0	0	0	0	1
AC008417.1	0.900196	0	0.436692	0.572819	0.865068	0.103048	0	0.758437	0.184746	1
AC008429.2	0	0	0.0507136	0	0	0	0	0	0.0178424	1
AC008429.4	0	0	0	0	0	0	2.11815	0	0.410173	1
AC008432.1	0	0	0	0	0	0	0	0	0	1
AC008443.7	0	0	0	0	0	0	0	0	0	1
AC008446.1	0	0	0	0	0	0	0	0	0	1
AC008463.1	0	0.998531	0	0	0	0	0.38722	0.300369	-0.226416	1
AC008481.1	0.259594	0	0.506898	0.430665	0	0	1.15442	0	0.378789	1
AC008481.2	0.257661	0	0.249942	0.434254	0.737168	0	0.141484	0.108353	0.242884	1
AC008481.3	0	0	0	0	0	0	0	0	0	1
AC008489.1	0	0	0	0	0	0	0	0	0	1
AC008494.1	0	0	0	0.103603	0.0589471	0.223296	0.130981	0	-0.0431974	1
AC008496.1	0	0	0	0	0	0	0	0	0	1
AC008498.1	0.12883	0.368865	0.249942	0	0.245723	0.586538	0.282967	0	0.0135736	1
AC008507.1	0.135918	0.201082	0.198337	0.65056	0.403462	0.0637203	0	0.173613	-0.0933709	1
AC008514.2	0	0.0565794	0	0.0249038	0	0.0803832	0	0.0719109	-0.0816544	1
AC008521.1	0	0	0	0	1.99302	0	0	0	0.3954	1
AC008521.2	0	0	0	0	0	0	0	0	0	1
AC008537.1	0	0	0.106059	0	0	0	0	0	0.0363571	1
AC008543.2	0	0	0	0	0	0	0	0	0	1
AC008550.1	0	0	0	0	0	0	0	0	0	1
AC008555.3	0	0	0	0	0	0	0	0	0	1
AC008555.6	0	0	0	0	0	0	0	0	0	1
AC008562.1	0	0	0	0	0	0	0	0	0	1
AC008565.1	0	0.0568191	0	0.0447651	0	0.0611728	0	0	-0.0571417	1
AC008567.1	0.0717923	0.0658729	0.0950669	0.0869875	0.0990107	0.0311389	0.0360679	0.139618	-0.00669785	1
AC008571.1	0	0	0.488579	0	0	0	0	0	0.143484	1
AC008575.1	0	0	0	0	0	0	0	0.213411	-0.0697671	1
AC008608.1	0	0	0	0	1.2895	0	0	0	0.298758	1
AC008620.1	0.408088	0	0	0	0	0	0	0	0.123434	1
AC008620.2	0	0	0	0	0	0.0219067	0	0	-0.00781587	1
AC008622.1	0	0	0	0	0	0	0	0.492296	-0.144383	1
AC008622.3	0	0	0	0	0	0	0	0	0	1
AC008626.1	1.56576	0	1.45988	1.33121	4.36462	0	0.825648	3.62783	0.629611	1
AC008626.2	0	1.99552	0	1.36962	0	0	1.05769	0	-0.446609	1
AC008628.1	0	0	0	0	0	0	0	1.13076	-0.272842	1
AC008628.2	0	0	0	0	0	0	0	0	0	1
AC008629.2	0	0	0	0	0	0	0	0	0	1
AC008629.3	0	0	0	0	0	0	0	0	0	1
AC008638.1	0	0	0	0	0.258778	0	0	0.13259	0.0380995	1
AC008638.2	0	0	0.138433	0	0	0	0	0	0.0467623	1
AC008638.3	0	0	0	0	0	0	0	0.149068	-0.050116	1
AC008676.2	0.41109	0.193674	0.200049	0	0	0	0	0.173731	0.0683482	1
AC008677.1	0.0457481	0	0.0892462	0	0	0	0	0	0.0469664	1
AC008677.2	0	0	0	0	0	0	0	0	0	1
AC008677.3	0	0	0	0	0	0	0	0	0	1
AC008687.1	0	0.354163	0.0819999	0.203501	0.0888039	0.326345	0	0.111635	-0.257083	1
AC008687.4	3.98103	4.15903	2.79349	4.55126	4.26326	4.66941	2.11585	0.766772	0.0278297	1
AC008687.5	0	0	0	0	0	0	0	0	0	1
AC008687.6	0	0	0	0	0.175288	0	0	0	0.0582536	1
AC008687.7	2.72925	2.97815	3.52308	4.10135	4.50522	3.79498	3.88379	2.10497	0.146477	1
AC008687.8	0.358078	0.451822	0.127333	0	0.317008	0.355042	0.221518	0	0.0810543	0.608004
AC008694.1	0	0	0.044082	0	0	0	0	0	0.0155588	1
AC008694.2	0	0	0	0	0	0	0	0	0	1
AC008695.1	0	0	0	0	0	0	0	0	0	1
AC008696.1	0	0	0	0	0	0	0	0	0	1
AC008716.1	0.417336	0.132389	0.404956	0.350941	0	0.126349	0.611576	0.702514	0.032381	1
AC008723.1	0	0	0	1.5316	0	0	0	0	-0.335012	1
AC008725.1	0	0	0	0	0	0	0	0	0	1
AC008737.2	0	0	0	0	0	0	0	0	0	1
AC008739.2	0.436595	0.428993	1.3085	0	0	0	0	0	0.303653	1
AC008739.3	0	0	0	0	0	0	0	0	0	1
AC008740.1	0	0.338396	0.332502	0.586429	0	0	0.415761	0	-0.0426431	1
AC008740.2	0	0	0	0	0	0	0	0	0	1
AC008745.1	0	0	0	0	0.610216	0	0	0.54093	0.0158632	1
AC008746.2	0	0	0	0	0	0	0	0	0	1
AC008746.5	0	0	0	0	0	0	0	0	0	1
AC008749.1	0	0	0	0	0	0	0	0	0	1
AC008750.6	0	0	0	0	0	0	0	0	0	1
AC008750.8	0.310466	0.879068	1.0065	0.134889	1.10389	2.24484	0.877945	0.384396	0.0292507	1
AC008751.1	0	0	0	0	0	0.667443	0.411893	0	-0.0600017	1
AC008751.2	0	0	0.0417693	0	0	0	0	0	0.014759	1
AC008752.4	2.93362	1.73502	1.80787	1.92604	0.92199	0.340849	1.59697	0.74768	0.388919	1
AC008753.1	1.07473	0.558689	0	0	0	0	0	0	0.103148	1
AC008758.1	0.105058	0.225972	7.18977e-05	0.0866477	3.02141e-10	0.12823	0.144673	1.70367e-09	-0.0621775	1
AC008758.3	0.0725725	0	0.0213431	0	0.401044	0.250841	0.359768	0.357247	0.074456	0.751401
AC008758.4	0.115678	0.328796	0.125579	0.171475	0.294521	0.185681	0.226357	0.129207	-0.0160216	1
AC008758.5	0	0	0.116698	0.944817	0.687018	0.417889	2.30268	1.42198	-0.0255536	1
AC008758.6	0.743054	0.23393	0.923227	0.423497	1.48484	0.689341	1.87948	1.0458	0.49557	0.72687
AC008759.1	0	0	0	0	0	0	0.0472849	0	0.0166635	1
AC008763.2	0	0	0	2.22416	3.14049	0.376716	0	0.50394	-0.172275	0.982792
AC008763.3	0	0	0	0	0	0	0	0	0	1
AC008764.1	0	0	0	0	0	0.0384324	0	0	-0.0136018	1
AC008764.4	12.7999	15.6704	6.65139	3.69617	9.51502	12.8247	4.39544	1.94558	0.227501	1
AC008770.1	0.201953	0.289081	0.449735	0.210845	0.257317	0.928414	0.548872	0.484376	-0.0992231	1
AC008770.2	0.463085	0.658617	0	0.326573	0.324153	0.847237	0.24646	0.0982879	-0.221598	1
AC008782.1	0	0	0	0	0	0	0	0	0	1
AC008798.1	0	0	0	0	0	0	0	0	0	1
AC008799.1	0	0	0	0.304876	0	0	0	0	-0.0959782	1
AC008802.1	0.0598349	0	0.0582543	0.209256	0	0.0563904	0.132345	0.10208	-0.0371631	1
AC008805.1	0	0	0	0	0	0	0	0	0	1
AC008813.1	0.050008	0	0.0974579	0.0440055	0.100193	0	0	0.213819	0.000159981	1
AC008814.1	0	0	0	0	0	0	0	0	0	1
AC008817.1	0	0	0	0	0	0	0	0.0196743	-0.0070271	1
AC008825.2	0	0	0	0	0	0	0	0	0	1
AC008833.1	0	0	0	0.0654758	0	0	0	0	-0.0228745	1
AC008834.1	0	0	0	0	0	0	0	0	0	1
AC008837.1	0	0	0	0	0	0	0	0	0	1
AC008837.2	0	0	0	0	0	0	0	0	0	1
AC008850.2	0	0	0	0.269373	0.6132	0.289741	0.359824	0	0.105537	1
AC008868.1	0	0.0665733	0	0.234776	0.133466	0.063286	0	0	-0.0762553	1
AC008878.1	0.793014	0.413828	0.182366	1.07829	0.786583	0	0.476624	0.454942	0.0969009	1
AC008878.2	0	0	0	0	0	0	0	0	0	1
AC008885.1	0	0	0	0	0.485653	0	0.552813	0	0.301495	1
AC008897.1	0	2.39885	2.45527	0.89855	0	0.642986	1.98795	0.309294	-0.106775	1
AC008953.1	0.434196	0.851295	0.866578	2.22024	1.69584	1.18566	0.97893	3.44166	-0.504694	1
AC008958.1	0	0	0	0	0	0	0	0	0	1
AC008962.1	0	0	0	0	0	0	0	0	0	1
AC008967.1	0	0	0	0	1.09667	0	0	0	0.267025	1
AC008982.1	0.0663953	0.292444	0	0.195558	0	0	0.0680574	0.184174	-0.170984	1
AC008982.3	0.0663953	0.292444	0	0.195558	0	0	0.0680574	0.184174	-0.170984	1
AC008984.1	0	0	0	0	0	0	0	0	0	1
AC008984.3	0	0	0	0	0	0	0	0	0	1
AC008984.4	0	0	0	0	0	0	0	0	0	1
AC008984.5	0	0	0	0	0	0	0	0	0	1
AC009022.2	0	0.142578	0	0	0	0	0	0	-0.0480732	1
AC009027.1	0	0	0	0	0	0	0	0	0	1
AC009053.2	1.77459	2.15792	1.64638	1.59244	2.79907	1.48285	1.97405	1.19874	0.223101	1
AC009053.5	0	0	0	0	0	0	0	0	0	1
AC009060.2	0	0	0	0	0	0	0	0	0	1
AC009075.2	0.966595	0	0	0	0	0	0	0	0.243925	1
AC009078.1	0	0	0	0	0.241995	0	0	0	0.0781648	1
AC009078.2	0.573952	0.572859	0.254321	0.619428	0.249703	1.07269	0.315924	0.303054	-0.270829	1
AC009086.1	0	0	0	0	0	0	0	0	0	1
AC009088.4	0	0	0	0	0	0	0	0	0	1
AC009091.1	0	0	0	0	0	0	0	0	0	1
AC009093.3	1.12876	1.42344	0.0372975	0.149313	0.159443	0.0903015	0.108894	0.178732	-0.0835986	1
AC009093.8	0	0	0	0.451137	0	0	2.14338	0.138371	0.232041	1
AC009093.9	0	0	0	0.0405019	0	0.0217264	0	0	-0.0220721	1
AC009094.1	0	0	0	0	0	0	0	0	0	1
AC009101.1	0	0	0	0	0	0	0	0	0	1
AC009108.1	0.329125	0.117519	0.0576522	0.051787	0.176853	0.279149	0.196473	0	0.0991844	1
AC009117.1	0	0	0	0	0	0	0	0	0	1
AC009120.1	0.505309	1.906	2.77064	1.68631	0.79355	1.51686	3.1423	0.991029	0.0270798	1
AC009127.2	0	0	0.484843	0	0	0	0	0	0.142578	1
AC009132.1	0.428588	0	0	0	0	0	0	0	0.128647	1
AC009133.6	0	0	0	0	0	0	0	0	0	1
AC009136.2	0	0	0	0	0	0.124443	0	0	-0.0423026	1
AC009153.1	0	0.142578	0.437085	0	0.142402	0	0	0.126423	0.0877936	1
AC009161.1	0	0	0	0	0	0	0	0	0	1
AC009163.3	0	0	0	0	0	0	0	0	0	1
AC009163.5	0	0.177935	1.06706	0	0	0	0	0	0.202831	1
AC009169.1	0	0	0	0	0	0	0	0	0	1
AC009171.1	0	0	0	0	0	0	0	0	0	1
AC009220.1	0	0.593049	0	2.04226	0	1.64425	0	0	-0.919948	1
AC009220.2	0.128887	0.147503	0.039995	0.0370556	0.0208799	0.0622389	0.167516	0.0535908	0.0178298	1
AC009220.3	0	0	0	0	0.100576	0.287587	0	0	-0.0566028	1
AC009233.1	0	0	0	0	0	0	0	0	0	1
AC009237.1	0.389292	0	0.481817	0.266662	0.273932	0	0	0.106152	0.226106	1
AC009237.10	0	0	0	0	0	0	0	0	0	1
AC009237.11	0	0	0	0	0	0	0	0	0	1
AC009237.12	0	0	0	0	0	0	0	0	0	1
AC009237.13	0	0	0	0	0	0	0	0	0	1
AC009237.16	0.206184	0	0.492677	0.166991	0	0.628108	0.789616	0.135482	0.144677	1
AC009237.17	0	0	0	0	0	0	0	0	0	1
AC009237.2	0	0	0	0	0	0	0	0	0	1
AC009237.3	4.24318	3.39591	4.34593	3.20123	4.63433	4.24855	3.52438	1.9869	0.325827	0.288483
AC009237.4	0	0	0	0	0	0	0	0	0	1
AC009237.5	0	0	0	0	0	0	0	0	0	1
AC009237.6	0	0	0	0	0.103021	0	0	0	0.0353651	1
AC009237.7	0	0	0	0	0	0	0	0	0	1
AC009237.8	1.73906	2.74987	3.10733	1.67824	1.09377	4.66474	2.24861	1.72936	-0.255223	1
AC009237.9	0	0	0	0	0	0	0	0	0	1
AC009238.1	0	0	0	0	0.103021	0	0	0	0.0353651	1
AC009238.2	0	0	0	0	0	0	0	0	0	1
AC009238.3	0	0	0	0	0	0	0	0	0	1
AC009244.1	0	0	0	0	0	0	0	0	0	1
AC009245.1	0.0522511	0.104182	0.0508673	0.0459063	0	0	0	0.0892646	-0.0465066	1
AC009248.1	0	0	0	0	0	0	0	0	0	1
AC009263.1	0	0	0	0	0	0	0	0	0	1
AC009268.1	0	0.0649255	0	0	0	0	0	0	-0.0226881	1
AC009269.1	0	0	0	0	0	0	0	0	0	1
AC009286.1	0	0	0	0	0	0	0	0	0	1
AC009286.2	0	0	0	0	0	0	0	0	0	1
AC009286.3	0	0	0	0	0	0	0	0	0	1
AC009296.1	0	0	0	0	0	0	0	0	0	1
AC009299.1	0.495345	0.418298	0.413275	0.18439	0.0698598	0	0.0781618	0	0.134303	1
AC009302.1	0	0	0	0	0.816888	0	0	0	0.215367	1
AC009303.1	0.34483	1.65314	0.338049	0.577684	0.182452	0	2.30656	1.19254	-0.0958612	1
AC009310.1	0	0	0	0	0	0	0	0	0	1
AC009313.2	0.0525851	0	0	0	0	0	0	0	0.0184842	1
AC009314.1	0	0	0	0	0.473297	0	0	0	0.139762	1
AC009319.1	0.064935	0	0	0	0	0	0	0	0.0226913	1
AC009362.1	0	0	0	0	0	0	0	0.413302	-0.124767	1
AC009412.1	3.24132	9.88712	10.2392	10.2193	10.8703	4.73056	11.6693	15.0467	-0.161953	1
AC009452.1	0.291893	0.0943336	0.189621	0.166463	0.471371	0.629754	0.214147	0.164566	0.0451133	1
AC009474.1	0	0	0	0	0	0	0	0	0	1
AC009474.2	0	0	1.0494	0	0	0	0	1.15208	-0.0176325	1
AC009477.1	0	0	0	0	0	0	0	0	0	1
AC009480.2	0	0	0	0	0	0	0	0	0	1
AC009494.1	0	0	0	0	0	0	0	0	0	1
AC009500.1	0	0	0	0	0	0	0	0	0	1
AC009501.1	0	0	0	0	0	0	0	0	0	1
AC009501.2	0	0	0	0	0	0	0	0	0	1
AC009502.1	0.0631155	0.124974	0.368754	0.385577	0.125331	0.237552	0.139589	0	-0.0119608	1
AC009509.4	0	0	0	0	0.436356	0	0	0	0.130603	1
AC009517.1	0	0	0	0	0	0	0	0	0	1
AC009518.2	0	0	0	0	0	0	0	0	0	1
AC009533.1	1.21792	1.7062	0.405806	0.592838	0.263243	0.512494	0.783785	0.264651	-0.0577145	1
AC009533.3	0.447175	0	0.202277	0.210637	0	0.0958624	0.229171	0.263766	0.087783	1
AC009542.2	0.851957	1.22965	8.01071	7.57566	1.88965	4.8129	3.08716	1.8372	-0.169526	0.936332
AC009567.2	0	0	0	0	0	0	0	0	0	1
AC009570.2	1.50076	1.04664	0.364143	1.18039	0.33362	2.13861	1.30423	0	-0.104494	1
AC009597.2	0	0	0	0	0	0	0	0	0	1
AC009643.1	0	0	0	0	0	0	0	0	0	1
AC009643.2	0	0	0	0	0	0	0	0	0	1
AC009646.1	0	0	0	0	0	0	0	0	0	1
AC009690.1	0.0233597	0.0384506	0	0.125788	0	0	0	0.0192152	-0.0548783	1
AC009690.3	0	0	0	0	0	0	0	0	0	1
AC009712.1	0	0	0	0	0	0	0	0	0	1
AC009729.1	0	0	0	0	0	0	0	0	0	1
AC009779.1	0	0	0	0.482167	0	0	0.62249	0	0.0326254	1
AC009779.4	0.494762	0.886698	0.761795	1.149	0.745046	0.967265	1.0814	1.4747	-0.261299	1
AC009779.5	0	0	0	0	0	0	0	0	0	1
AC009779.7	0	0	0	0	0	0	0	0	0	1
AC009784.1	0	0	0	0	0	0	0	0	0	1
AC009800.1	0	0	0	0	0	0	0	0	0	1
AC009804.1	1.65646	0	0	0	0	0	0	0	0.352376	1
AC009812.2	0	0	0	0	0	0	0	0	0	1
AC009831.2	0	0	0	0	0	0	0	0	0	1
AC009879.1	0.438333	0.708708	0.274229	0.189214	0.086723	0.22108	0.391003	0.40995	-0.084146	1
AC009879.2	0	0	0	0.111133	0.115231	0	0	0	0.00132776	1
AC009879.3	0.205484	0	0.397316	0.284403	0.0545732	0	0.339076	0.193733	0.158397	1
AC009884.3	4.16372	0.408292	0.82798	2.47229	2.02507	0.378308	0.466832	0	0.6589	1
AC009892.2	0	0	0	0	0	0	0	0	0	1
AC009892.3	0	0	0	0	0	0	0	0	0	1
AC009901.1	0	0	0	0	0	0	0	0	0	1
AC009901.2	0	0	0	0	0	0	0	0	0	1
AC009902.1	0	0	0	0	0	0	0	0	0	1
AC009927.1	0.019468	0.019866	0.0949597	0.209865	0	0.206823	0	0.0502992	-0.121636	1
AC009945.1	0	0	0	0	0	0	0	0	0	1
AC009947.1	0	0	0	0	0	0	0	0	0	1
AC009947.2	0	0	0	0	0	0	0	0	0	1
AC009948.1	0.0716215	0.0703769	0.0697085	0	0.141158	0	0.0791033	0	0.0998064	1
AC009950.2	0	0	0	0	0	0	0	0	0	1
AC009951.6	0	0	0	0	0	0	0	0	0	1
AC009961.2	0.637954	0.696754	0	1.19978	0	0	0.766592	2.50289	-0.543955	1
AC009963.1	0	0	0	0	0	0	0	0	0	1
AC009963.2	1.9862	4.825	0	0	0	0	6.67889	0	0.494238	1
AC009965.2	0	0	0	0	0	0	0	0	0	1
AC009969.1	0	0	0	0	0	0	0	0	0	1
AC009977.1	0	0	3.10717	4.31316	0	0	2.18591	2.32702	-0.108488	1
AC009994.1	0	0.685782	1.34073	2.96936	0.690998	0	0	0	-0.189373	1
AC009997.1	0.986727	0	0	0	1.32104	0	0	0	0.551291	1
AC010086.1	0	0	0	0	0	0	0	0	0	1
AC010086.2	0	0	0	0	0	0	0	0	0	1
AC010087.1	0	0	0	0	0	0	0	0	0	1
AC010095.1	0	0	0	0	0	0	0	0	0	1
AC010099.1	0	0	0	0.245825	0	0	0	0	-0.0792754	1
AC010099.2	0	0	0	0	0	0	0	0	0	1
AC010132.2	0	0	0.0438456	0.109534	0.0629691	0.166569	0	0	-0.0555544	1
AC010132.3	11.0726	11.388	8.46458	7.41399	13.4106	11.043	7.44858	6.06926	0.162158	0.937295
AC010133.1	0	0	0	0	0	0	0	0	0	1
AC010141.1	0	0	0	0	0	0	0	0	0	1
AC010141.2	0	0	0	0	0	0	0	0	0	1
AC010149.2	0	0	0	0	0	0	0	0	0	1
AC010153.1	0	0	0	0	0	0	0	0	0	1
AC010154.1	0	0	0	0	0	0	0	0	0	1
AC010182.1	0	0.0275677	0	0.0121275	0.0139898	0	0	0.0116591	-0.0133261	1
AC010186.2	6.35991	5.905	3.58149	3.40956	3.85885	2.46139	4.9629	1.96653	0.410933	0.625158
AC010200.1	0.0750685	0.0508697	0.0976212	0.0447765	0	0	0	0	0.0260077	1
AC010200.2	0	0	0	0	0	0	0	0	0	1
AC010202.1	0	0	0	0	0	0	0	0	0	1
AC010203.1	1.34926	1.58464	1.14876	1.84191	1.37718	2.13016	1.83671	0.279454	0.0526489	1
AC010240.2	0	0	0	0	0	0	0	0	0	1
AC010240.3	0.128102	0.0323933	0.135887	0.114082	0	0.153461	0.106637	0.1925	-0.0394769	1
AC010255.3	0.0395843	0.0398287	0.0771678	0.105231	0.119945	0	0.110219	0.0339316	0.0571718	1
AC010265.1	0	0	0	2.99663	0	0	0	0	-0.499696	1
AC010285.2	0	0	0	0	0	0	0.0868276	0.0668431	0.00669377	1
AC010287.1	0	0.319205	0	0	0	0	0	0	-0.0999172	1
AC010301.1	0	0	0	0	0	0	0.752898	0	0.202436	1
AC010307.1	0	0	0	0	0	0	0	0	0	1
AC010319.1	0.338787	0.354219	0.282389	0.321926	0.564996	0.232721	0.397413	0.197412	0.126702	0.946396
AC010319.2	0	0	0	0	0	0	0	0	0	1
AC010320.6	0	0.154341	0	0.0680434	0	0	0.260483	0	0.00798423	1
AC010323.1	0	0	0	3.45652	0	0	1.90579	7.71433	-0.935094	1
AC010323.2	0.303898	0.293908	0	0.086442	0	0.186762	0.111508	0	-0.0507569	1
AC010325.1	1.09369	1.57428	1.31758	1.97453	1.59316	0.857043	1.49579	1.11712	0.0152339	1
AC010325.3	0.525226	0.498641	0.76991	0.217827	0.494675	0	0.874799	0.223379	0.440108	1
AC010326.1	0.098592	0	0	0.0842346	0.38187	0.818527	0.217013	0	-0.0234563	1
AC010326.2	0	0.254167	0.149923	0.0754041	0.18527	0.156903	0	0.376325	-0.163986	1
AC010326.4	8.19602	9.50634	9.93914	12.7783	12.107	7.36012	13.278	13.4122	0.0275446	1
AC010327.2	0	0	0	0	0	0	0	0	0	1
AC010327.3	0.469201	0.147902	0	0	0	0	0	0	0.0890081	1
AC010328.2	0.0358186	0.0722789	0.0349056	0	0	0	0	0	-0.000102413	1
AC010329.2	0.138393	0.104171	0.0950113	0	0.151412	0.109356	0.040008	0.0619371	0.0496397	0.903886
AC010329.3	0.0481654	0.0344206	0.091334	0.0207093	0.0361971	0.0186154	0.0268275	0.00661201	0.0422348	1
AC010329.5	0.0481654	0.0344206	0.091334	0.0207093	0.0361971	0.0186154	0.0268275	0.00661201	0.0422348	1
AC010332.1	1.06428	2.48329	0	0	0	0	2.29588	1.52005	-0.0919001	1
AC010332.2	0	0	0	0	0	0.0173394	0.039895	0	0.0079092	1
AC010332.3	0.698638	1.38136	0.231442	0.233209	0.331429	0.314289	0.403098	1.52067	-0.328993	1
AC010338.1	0	0	0	0	0	0	0	0	0	1
AC010342.1	0	0	0	0	0	0	0	0	0	1
AC010343.1	0	0	0	0	0.0026446	0	0	0	0.000952579	1
AC010343.2	0	0	0	0	0	0	0	0	0	1
AC010350.1	0	0	0	0	0	0	0	0	0	1
AC010368.1	0	0	0	0	0	0	0	0	0	1
AC010374.1	0	0	0	0	0	0	0	0	0	1
AC010374.2	0	0	0	0	0	0	0	0	0	1
AC010376.1	0	0	0	0	0	0	0	0	0	1
AC010385.1	0	0	0	0	0	0	0	0	0	1
AC010385.2	0	0	0	0	0	0	0	0	0	1
AC010385.3	0	0	0	0	0	0	0	0	0	1
AC010395.2	0	0	0	0	0	0	0	0	0	1
AC010409.1	0	0	0	0.138466	0.469036	0	0.182061	0	0.152271	1
AC010409.2	0	0	0	0	0	0	0	0	0	1
AC010422.3	0.618234	1.20705	0.859254	1.01199	0.740468	0.135861	1.46475	1.14149	0.0642293	1
AC010422.5	0	0	0	0	0	0	0	0	0	1
AC010422.6	0.145707	0.388904	0.196625	0.458528	0.281536	0.691978	0.316382	0.246351	-0.221305	0.203138
AC010422.7	0	0.324736	0	0.0970779	0.111052	0	0.391824	0.095057	-0.0103684	1
AC010424.1	0	0	0	0	0	0	0	0	0	1
AC010442.2	0	0	0	0	0.0566978	0	0	0	0.0198907	1
AC010442.3	0	0	0	0	0	0.434628	0.268642	0.205444	-0.111739	1
AC010460.2	0	0	0	0	0	0	0	0	0	1
AC010460.3	0	0	0	0	0	0	0	0	0	1
AC010460.4	0	0	0	0	0	0	0	0	0	1
AC010463.1	0.069867	0	0	0.29238	0.143359	0	0	0.152479	-0.0710152	1
AC010468.2	0	0	0	0	0	0	0	0	0	1
AC010469.1	0	0.104058	0.104837	0	0.104087	0	0	0	0.0359679	1
AC010469.2	0	0	0	0	0	0	0	0	0	1
AC010476.1	0	0	0	0	0	0	0	0	0	1
AC010487.2	0	0	0	0	0	0	0	0	0	1
AC010492.1	0	0	0	0	0	0	0	0	0	1
AC010492.3	0	0	0	0	0	0	2.23531	0	0.423476	1
AC010493.1	0	0	0	0	0.521875	0	0	0	0.151462	1
AC010503.4	0	0	0.1204	0	0	0	0	0	0.0410035	1
AC010507.1	3.0487	1.63051	3.27129	3.48136	4.0157	1.826	3.70061	3.79727	0.337794	1
AC010507.2	1.76469	1.97352	5.53856	6.32615	2.00661	1.03008	5.14186	3.0939	0.220666	0.984965
AC010518.1	0	0	0	0	0	0	0	0	0	1
AC010522.1	6.40208	7.62112	9.46663	8.72703	10.5295	5.71728	8.04118	5.94352	0.261501	0.959911
AC010525.2	0	0	0	0	0	0	0	0	0	1
AC010531.1	0.345987	0.756991	0.299906	0.198229	0.299588	0.335777	0.701106	0.603876	-0.0554133	1
AC010531.2	0	0	0	0	0	0	0	0	0	1
AC010542.3	0.640784	0.704029	0.320888	0.436071	0.563516	1.34207	0.114586	0.693263	-0.340369	0.655101
AC010546.1	0	0	0	0	0	0	0	0	0	1
AC010547.4	0.709123	0.307999	0.505222	0.196785	0.504994	0.478216	0.321325	0.459519	0.149775	0.950214
AC010547.5	0	0	0	0	0	0	0	0	0	1
AC010547.6	0	0	0	0	0	0	0	0	0	1
AC010587.1	0	0	0	0	0	0	0	0	0	1
AC010587.2	0	0	0	0	0	0	0	0	0	1
AC010591.1	0	0	0	0	0	0	0	0	0	1
AC010598.1	0.966153	0	0	0.90439	0	2.77787	1.30871	1.47952	-0.493625	1
AC010614.1	0.526643	0.267198	0	0	0.165139	0	0	0	0.122306	1
AC010615.1	0.846419	0.742547	0.901854	1.11267	0.74655	0.702793	0.984126	0.60981	0.0675224	1
AC010615.3	0	0.252932	0	0	0	0	0	0	-0.081327	1
AC010615.4	1.01558	0.739214	0.491587	0.56496	0.159507	0	2.07219	1.4227	0.174911	1
AC010618.1	0	0.155865	0	0	0.466749	0	0	0	0.0859123	0.789863
AC010619.2	0	0	0	0	0	0	0	0	0	1
AC010620.1	0	0	0.141217	0	0	0	0.160686	0.0710074	0.0766456	1
AC010620.2	0	0.442859	0	0	0	0	0	0	-0.132233	1
AC010624.4	0.220085	0.0279148	0.160973	0.172014	0	0.0528769	0.0305539	0.0236485	0.0422421	1
AC010625.1	0	0	0	0	0	0	0	0	0	1
AC010627.1	0.26201	0.177041	0.28389	0.337694	0.0592847	0.167702	0.0969765	0.0500319	-0.00903751	1
AC010631.1	0	0	0.40165	0	0	0	0	0	0.121782	1
AC010632.3	0	0	0	0	0	0	0	0	0	1
AC010642.1	0.222167	0.256874	0.402301	0.141352	0.0645013	0.121689	0.246598	0.19079	0.061809	1
AC010646.1	1.2637	0.487727	1.60679	1.54464	0.703419	0.299532	1.7991	2.05696	0.225923	0.963236
AC010653.1	0.100676	0	0.0490477	0.0442859	0.0504367	0.0477186	0	0.0430396	0.0219744	1
AC010653.3	0	0	0.764049	1.98026	3.86583	0	0	2.03248	-0.0185899	1
AC010655.1	0	0.523753	0	0	0	0	0	0	-0.151907	1
AC010655.3	6.82631	3.03397	4.59868	3.79521	0.891334	0.510179	4.79457	3.03364	0.506732	0.874042
AC010677.1	0	0	0	0	0	0	0.260433	0	0.0834799	1
AC010678.1	0	0	0	0	0	0	0	0	0	1
AC010683.1	0	0	0	0.241251	0	0.260754	0	0.248986	-0.24171	1
AC010724.1	2.40066	2.85103	2.08195	1.13078	5.30756	2.08453	3.01198	1.48112	0.519597	0.851163
AC010724.2	0	0	0	0	0	0	0	0	0	1
AC010768.3	0	0	0	0	0	0	0	0	0	1
AC010867.1	0.070007	0	0.056368	0.027887	0.0605924	0	0.112578	0.037378	0.0807215	1
AC010878.1	0	0	0.0379769	0	0	0	0	0	0.0134436	1
AC010881.1	0	0	0	0	0	0	0	0	0	1
AC010886.1	0.0301522	0	0.0499131	0	0.0230691	0	0	0.0111341	0.0325142	1
AC010894.1	0	0	0	0	0	0	0	0	0	1
AC010900.1	0	0	0	0	0	0	0	0	0	1
AC010904.1	0	0	0	0	0	0	0	0	0	1
AC010928.1	0.0503551	0.0255893	0	0	0.0257141	0	0	0.0433095	0.00247137	1
AC010928.2	0	0	0	0	0	0	0	0	0	1
AC010928.3	0	0	0	0	0	0	0	0	0	1
AC010967.3	0	0	0	0	0	0	0	0	0	1
AC010970.1	4975.2	3216.72	4325.77	5660.98	7473.22	8753.31	4259.52	6176.49	-0.130768	1
AC010975.1	0	0	0	0	0	0	0	0	0	1
AC010997.1	0	0	0.34314	0	0	0	0	0.604591	-0.064149	1
AC011005.1	0	0	0	0	0	0	0.0335943	0	0.0119175	1
AC011005.2	0	0	0	0	0	0	0	0	0	1
AC011005.3	0	0	0	0	0	0	0	0	0	1
AC011037.1	0	0	0	0	0	0	0	0	0	1
AC011043.1	14.6448	12.1035	10.65	13.913	14.7773	17.3966	3.25523	2.82303	-0.0418944	0.937295
AC011043.3	0.135954	0.0753941	0.120814	0.199088	0.0252547	0.0119145	0.137321	0.0744193	0.0206564	1
AC011092.1	0	0	0	0	0	0	0	0	0	1
AC011193.2	0	0	0	0	0	0	0	0	0	1
AC011195.2	0	0	0	0	0	0	0	0	0	1
AC011195.3	0	0	0	0	0	0	0	0	0	1
AC011225.1	0	0	0	0	0	0	0	0	0	1
AC011233.1	0	0	0	0	0	0	0	0	0	1
AC011242.1	0.101426	0.0341547	0.0329623	0	0.1372	0.032439	0.0375157	0.0290704	0.0722323	1
AC011247.2	0	0	0	0.673493	0	0	0	0	-0.185716	1
AC011270.1	0	0	0	0	0	0	0	0	0	1
AC011290.2	1.23334	1.28276	1.85662	1.37602	1.28685	0.476724	1.61307	1.0533	0.303237	0.827396
AC011295.1	3002.25	3135.14	2949.64	3111.37	2613.01	2896.85	2258.38	2641.39	-0.128522	0.235831
AC011295.2	0.806549	0.824671	0.42723	0.468999	1.54864	1.32277	0.86617	0.919122	0.00937477	1
AC011298.2	0	0	0	0	0	0	0	0	0	1
AC011298.3	0	0	0	0	0	0	0	0	0	1
AC011330.1	2.6142	2.66807	1.51063	2.23096	1.77483	3.247	0	0	-0.249826	0.782885
AC011352.2	0	0	0	0	0	0	0	0	0	1
AC011406.1	0	0	0	0	0.290289	0	0	0	0.0919236	1
AC011411.1	0.101566	0.101402	0	0.133992	0	0.0481308	0.281153	0.0434186	0.0117776	1
AC011416.1	0	0	0	0	0	0	0	0	0	1
AC011416.2	0	0	1.05981	0.961605	0	0	0	0	0.0176192	1
AC011431.1	0	0	0	0	0	0	0	0	0	1
AC011444.4	0	0	0	0	0	0	0	0	0	1
AC011447.1	0.300517	0	0.0821644	0	0	0	2.54196	2.45013	0.132726	1
AC011447.2	4.84606	0	1.66249	1.92867	0	0	0	0.500061	0.456243	1
AC011447.4	1.88506	0	0	0	0	0	0	0	0.38215	1
AC011447.5	0	0	0	0	0	0	0	0	0	1
AC011448.1	3.6329	3.79086	3.42253	3.76871	2.67002	2.05966	5.28673	2.0054	0.292518	0.877345
AC011451.2	0.399688	0.0966883	0.581936	0.511914	0.483458	0	0.549896	0.421831	0.277663	0.52169
AC011452.2	0	0.465819	0	0	0	0	0	0	-0.137927	1
AC011453.2	0	0	0	0	0	0	0	0	0	1
AC011455.2	0	0.248078	0	0	0.103071	0	0	0	-0.0445456	1
AC011455.3	0	0.248078	0	0	0.103071	0	0	0	-0.0445456	1
AC011458.1	0	0.0910742	0.546967	0.321575	0	0	0.309989	0.396722	0.00223618	1
AC011458.2	0	0	1.67496	0	0	0	0	0	0.354879	1
AC011460.1	0.0187631	0	0	0.0337154	0	0	0	0	-0.00525511	1
AC011462.1	0.541803	4.99229	2.72025	4.27271	4.7614	3.32381	3.24509	5.27307	-0.652724	0.644063
AC011467.2	0	0	0	0	0	0	0	0	0	1
AC011467.4	0	0	0	0	0	0	0	0	0	1
AC011467.5	0	0	0	0	0	0	0	0	0	1
AC011468.4	0.484514	0	0.700621	0.39863	0.225836	0.644174	0.530654	0	0.260647	1
AC011471.1	0	0	0	0	0	0	0	0	0	1
AC011471.4	0.745428	1.74995	1.62627	0	1.69846	1.58688	0.902632	0	0.431528	1
AC011473.4	19.0618	8.04786	10.1599	3.31271	44.8631	22.952	26.4999	18.0708	0.996429	0.0820093
AC011475.1	0.193596	0	0.0467498	0.12844	0	0	0.111759	0	0.0749364	1
AC011476.1	0.4663	0.93062	0	0	0	0	0	0	-0.099221	1
AC011476.10	0	0	0	0	0	0	0	0	0	1
AC011476.11	0	0	0	0	0	0	0	0	0	1
AC011476.4	0	0	0	0	0	0	0	0	0	1
AC011476.5	0	0	0	0	0	0	0	0	0	1
AC011476.6	0	0	0	0	0	0	0	0	0	1
AC011476.8	0	0	0	0	0	0	0	0	0	1
AC011476.9	0	0	0	0	0	0	0	0	0	1
AC011477.4	0	0	0	0	0	0	0	0	0	1
AC011477.5	0.0353612	0.0361298	0.0344992	0	0	0.0512842	0.0196636	0.0152334	-0.00450224	1
AC011477.6	0.0253342	0.257457	0.0247087	0.0453243	0.103484	0.170656	0.0281454	0.0435774	-0.107474	1
AC011479.2	2.12303	1.02997	3.24323	2.80353	1.01095	1.15455	1.70754	1.04742	0.270744	1
AC011487.1	0.348672	0.355476	0.823139	0.263039	0.669058	0.425099	0.386099	0.308659	0.208295	0.941991
AC011487.2	0.230823	0.28366	0.211329	0.258056	0.158023	0.280127	0.222244	0.254471	-0.0743539	0.930957
AC011487.3	0.187303	0	0	0	0	0	0	0	0.061922	1
AC011487.4	0	0	0	0	0.377602	0	0	0	0.11554	1
AC011491.1	0.966153	0	0	0	0	0	0	0.326447	0.141952	1
AC011492.1	0	0	0	0	0	0	0	0	0	1
AC011494.1	0	0	0	0	0	0	0	0	0	1
AC011495.1	0	0	0	0.089363	0	0	0	0	-0.0308712	1
AC011497.2	1.41112	1.02837	1.11868	0.914157	1.1174	0.572059	0.970117	2.24503	0.0263818	1
AC011498.4	0.277997	0.137641	0.281466	0.445492	0.225108	0.347336	0.10362	0.39002	-0.118997	0.883154
AC011498.5	0	0	0	0.132043	0	0	0.173312	0	0.0129145	1
AC011499.1	0	0	0	0.270742	0	0	0	0	-0.0864178	1
AC011500.1	0	0	0	0	0	0	0	0	0	1
AC011500.2	0	0	0	0	0	0	0	0	0	1
AC011503.3	1.80659	1.70743	1.27632	1.29988	1.03218	0.555659	2.22363	1.72397	0.166379	0.990129
AC011506.1	0	0	0	0	0	0	0	0	0	1
AC011511.1	0.515739	0.730685	0.694475	1.05549	0.495349	0.232578	0.577752	0.799586	-0.0952392	1
AC011511.4	2.34072e-08	1.03726e-06	1.06867	2.92504	0.327438	0	0.603388	0.83118	-0.176753	1
AC011515.1	0	0	0	0	0	0	0	0	0	1
AC011530.1	0	0	0.164626	0	0	0	0	0	0.0549667	1
AC011551.1	0	0	0	0	0	0	0	0	0	1
AC011591.2	0.0604611	0	0.0588633	0	0	0	0	0	0.041802	1
AC011602.1	0	0	0	0	0	0	0	0	0	1
AC011603.5	0	0	0	0	0	0	0	0	0	1
AC011604.1	0	0	0	0	0	0	0	0	0	1
AC011611.1	0	0	0	0	0	0	0	0	0	1
AC011611.5	0.107986	0.103917	0.248706	0	0.103327	0	0.355096	0.219118	0.15504	1
AC011611.6	0	0.676791	0	0.586429	0	0	0	0	-0.352871	1
AC011626.1	0	0	0	0	0	0	0	0	0	1
AC011726.1	0.0802666	0	0	0.138708	0.157361	0.0747601	0.442512	0.136278	0.0937703	1
AC011742.1	0	0	0	0.172204	0	0	0.227957	0	0.0167591	1
AC011753.1	0	0	0	0	0	0	0	0	0	1
AC011753.3	5.0006	3.15104	2.73663	5.05882	2.68163	0.83334	5.63754	4.04187	0.309224	1
AC011767.1	0	0	0	0	0	0	0	0	0	1
AC011816.1	0.242301	0	0	0	0.347829	0	0	0	0.185913	1
AC011825.1	0	0	0	0	0	0	0	0	0	1
AC011841.1	0.135954	0.0753941	0.120814	0.199088	0.0252547	0.0119145	0.137321	0.0744193	0.0206564	1
AC011853.1	0	0	0	0	0	0	0	0	0	1
AC011890.1	0	0	0	0	0	0	0	0	0	1
AC011891.3	0	0	0	0	0	0	0	0	0	1
AC011894.1	0	0	0	0	0	0	0	0	0	1
AC011904.1	0	0	0	0	1.87681	0	0	0	0.381117	1
AC011921.2	0	0	0	0	0	0	0	0	0	1
AC011921.3	1.62681	0.311295	0	1.62788	0	0.291674	0	0.279369	-0.279064	1
AC011933.1	0.426171	0	0	0	0.415396	0.387174	0.957684	0	0.377588	1
AC011939.1	0.13392	0.134109	0.171489	0.310916	0.0890551	0.172064	0.296018	0.227694	-0.047578	1
AC011978.1	0	0	0	0	0	0	0	0	0	1
AC011979.1	0.482521	0.151947	0.155496	0.13413	0.303238	0.434946	0	0.134898	0.0173615	1
AC011979.2	0	0	0	0	0	0	0	0	0	1
AC011998.1	0	0	0	0	0	0	0	0	0	1
AC011998.2	0	0	0	0	0	0	0	0	0	1
AC012005.1	0	0	0	0	0	0	0	0	0	1
AC012005.2	0	0	0	0	0	0	0	0	0	1
AC012044.1	0	0	0	0	0	0	0	0	0	1
AC012065.2	0.594964	0.847462	0.579328	0.983298	0.561166	0	0	0	0.0255031	1
AC012066.1	0.225312	0.294857	0	0.0651065	0.0738256	0	0	0.127649	-0.0602999	1
AC012075.1	0	0	0	0	0	0	0	0	0	1
AC012078.1	0	0	0.020888	0.192048	0	0	0.0952098	0	-0.0231026	1
AC012085.1	0	0.108879	0	0.198109	0	0.216789	0.248919	0.190549	-0.155972	1
AC012100.1	0	0	0	0	0	0	0.628594	0	0.175907	1
AC012119.2	0	0	0	0	0	0	0	0	0	1
AC012123.2	0	0	0	0	0	0	0	0	0	1
AC012146.2	0	0	0.223577	0.191276	0	0	0	0	0.0096493	1
AC012146.4	0	0	0	0	0	2.2691	0	0	-0.427223	1
AC012158.1	0.420051	0.285898	0.158678	0.26684	0.145979	0	0.0387037	0.0299359	0.0558055	0.917309
AC012158.2	0	0	0	0	0	0	0	0	0	1
AC012170.1	0.329584	0.315095	0	0.275168	0.939395	0	0.366308	0.56687	0.105781	1
AC012175.1	0	0	0	0	0	0	0	0	0	1
AC012182.2	0	0	0	0	0	0	0	0	0	1
AC012184.2	4.12349	2.43652	1.37685	3.51476	1.74908	5.61502	2.27476	1.84765	-0.35365	0.880691
AC012186.1	0	0	0	0	0	0	0	0	0	1
AC012254.2	0.259735	0.997246	0.0108078	0.576387	2.37148	0	0	1.58893	-0.231245	1
AC012254.4	0	1.20426	0.594437	1.0392	0	0	1.34224	1.06823	-0.32894	1
AC012306.1	0	0	0	0	0	0	0	0	0	1
AC012308.1	0	0	0	0	0	0	0	0	0	1
AC012309.1	0.261345	0.127257	0.890615	0.314588	0.159733	0.488278	0.133456	0.556899	-0.0328518	1
AC012314.1	0	0	0	0.173073	0	0	0	0	-0.0575732	1
AC012314.10	0.20221	0.129382	0.338174	0.594173	0.109994	0.104421	0.303293	0.214434	-0.013312	1
AC012314.12	1.22943	0.745722	0.882005	0.637085	0.926386	0.243385	0.190179	1.0317	0.103527	1
AC012314.13	1.22943	0.745722	0.882005	0.637085	0.926386	0.243385	0.190179	1.0317	0.103527	1
AC012314.14	0.20221	0.129382	0.338174	0.594173	0.109994	0.104421	0.303293	0.214434	-0.013312	1
AC012314.15	1.22943	0.745722	0.882005	0.637085	0.926386	0.243385	0.190179	1.0317	0.103527	1
AC012314.16	1.22943	0.745722	0.882005	0.637085	0.926386	0.243385	0.190179	1.0317	0.103527	1
AC012314.17	0.20221	0.129382	0.338174	0.594173	0.109994	0.104421	0.303293	0.214434	-0.013312	1
AC012314.18	0.20221	0.129382	0.338174	0.594173	0.109994	0.104421	0.303293	0.214434	-0.013312	1
AC012314.3	1.22943	0.745722	0.882005	0.637085	0.926386	0.243385	0.190179	1.0317	0.103527	1
AC012314.4	1.22943	0.745722	0.882005	0.637085	0.926386	0.243385	0.190179	1.0317	0.103527	1
AC012314.5	0.20221	0.129382	0.338174	0.594173	0.109994	0.104421	0.303293	0.214434	-0.013312	1
AC012314.6	1.22943	0.745722	0.882005	0.637085	0.926386	0.243385	0.190179	1.0317	0.103527	1
AC012314.7	0.20221	0.129382	0.338174	0.594173	0.109994	0.104421	0.303293	0.214434	-0.013312	1
AC012314.8	1.22943	0.745722	0.882005	0.637085	0.926386	0.243385	0.190179	1.0317	0.103527	1
AC012314.9	0	0	0	0	0	0	0	0	0	1
AC012358.3	0.534871	0.414101	0.72039	0.546758	0.234062	0.318606	0.169774	0.0438097	0.0851232	1
AC012368.3	0	0	0	0	0	0	0	0	0	1
AC012400.1	0	0	0	0	0	0	0.317051	0	0.0993278	1
AC012414.1	0	0	0	0	0	0	0	0	0	1
AC012414.5	0.502702	0.713304	0	0.417738	0	0	0	0	-0.173203	1
AC012414.6	0	0	0	0	0	0	0	0	0	1
AC012433.1	0	0	0	0	0	0	0	0	0	1
AC012435.2	0.952727	1.15779	2.94394	1.06745	0.988598	0.690036	0.908918	0.726579	0.291814	1
AC012441.1	0.077182	0.0761834	0	0.290032	0.0755	0.215111	0.0851139	0	-0.106076	1
AC012441.2	0	0	0	0.0593101	0	0	0	0	-0.0207812	1
AC012443.1	0	0	0	0	0	0	0	0.67973	-0.187057	1
AC012468.1	0	0	0	0	0	0	0	0	0	1
AC012488.1	0	0	0	0	0	0	0	0	0	1
AC012488.2	0.156698	0	0	0.160578	0	0	0	0	-0.00120781	1
AC012491.1	0	0	0	0	0	0	0	0	0	1
AC012493.1	0	0	0	0	0	0	0	0	0	1
AC012501.3	0	0	0.0575411	0.0526384	0	0.0283196	0	0	-0.00839623	1
AC012507.2	0	0	0	0	0	0	0	0	0	1
AC012513.2	0	0.0350062	0.10141	0.0616484	0.0703058	0.0663508	0	0.0595105	-0.0186627	1
AC012519.1	0	0	0.0932587	0	0	0	0	0	0.0321587	1
AC012531.3	0	0	0.0658448	0.107657	0	0	0	0	-0.0138785	1
AC012569.1	0	0.0479732	0.0229937	0.0211123	0.168887	0	0.0261964	0	0.0493741	1
AC012616.1	0	0	0	2.39602	0.964188	0	0	0	-0.197478	1
AC012618.1	0.703622	0.443742	0	0.195813	0.221774	0.210792	1.0411	0	0.255793	1
AC012618.2	0.213386	0.212672	0.259786	0.23428	0.213351	0.202076	0.531441	0.455795	0.0292274	1
AC012618.3	1.20422	0.920868	1.77819	1.93686	1.0186	1.46544	2.10343	1.66669	0.0121757	1
AC012651.1	1.70561	1.20399	1.33561	1.80759	1.24752	1.36236	1.45435	1.20459	0.0283121	1
AC012653.1	0	0	0	0	0	0	0	0	0	1
AC012669.1	0	0	0	0	0	0	0	0	0	1
AC012676.2	1.22388	0.974044	0.456149	1.236	1.49123	0	1.03275	1.2685	0.177929	1
AC012676.6	1.22388	0.974044	0.456149	1.236	1.49123	0	1.03275	1.2685	0.177929	1
AC013244.1	0	0	0	0	0	0	0	0	0	1
AC013244.2	0	1.04511	0	0	0	0	1.30871	0	0.0437271	1
AC013244.3	0	0	0	0	0	0	0	0	0	1
AC013262.1	0	0	0	0.597551	0	0	0	1.25008	-0.46146	1
AC013268.1	0.230978	0.128143	0.811946	0.799082	7.87612	9.6313	7.50825	5.62479	0.0592011	1
AC013268.2	0	0.184499	0	0	0	0	0	0	-0.0610692	1
AC013268.3	0.131212	0.126823	0.157378	0.160794	0.28437	0.0237916	0.0378878	0	0.0955365	0.467506
AC013268.4	0.338087	0.289797	1.248	0.722134	0.603043	0.865788	1.16181	0.988866	0.0846986	1
AC013271.1	0.23157	0.0264997	0.0237617	0.164709	0.363762	0.40922	0.0726079	0.0493197	0.0152598	1
AC013290.1	0	0	0.121882	0	0	0	0	0	0.0414802	1
AC013355.1	0	0	0	0	0.275604	0	0	0	0.0877951	1
AC013356.1	0.112966	0.108512	0	0.670658	0.150933	0.206833	0.372751	0.0951912	-0.119292	1
AC013394.1	53.15	60.8516	55.7676	46.6168	63.2086	82.3134	56.9002	70.9635	-0.156933	0.751004
AC013399.1	0	0	0	0	0	0	0	0	0	1
AC013403.1	0	0	0	0	0	0	0	0	0	1
AC013404.1	0	0	0	0	0	0	0	0	0	1
AC013410.1	0.0310806	0	0.121223	0	0.0315985	0	0	0	0.063528	1
AC013410.2	4.52151	5.57366	2.60041	6.28615	6.52879	3.48081	9.68771	11.7588	-0.193878	1
AC013412.1	0	0	0	0	0	0	0	0	0	1
AC013429.1	0	0	0	0.184748	0	0	0.244964	0	0.0178809	1
AC013439.1	0.12338	0.0312253	0	0.0274911	0	0	0.0342413	0	0.0332333	1
AC013452.2	0	0.0966883	0.0969894	0	0	0	0	0.0843661	-0.029114	1
AC013467.2	0	0	0	0	0	0	0	0	0	1
AC013467.3	0	0	0	0	0	0	0.0606208	0	0.0212272	1
AC013470.1	0.178045	0.16772	0	0.148543	0	0	0.391187	0	0.0723029	1
AC013470.2	0	0.0379608	0.127168	0.145787	0.0787313	0.0154286	0.161936	0.120209	0.0156555	1
AC013470.3	0	0	0	0	0.0329303	0	0	0	0.0116857	1
AC013470.4	0	0	0	0	0	0	0	0	0	1
AC013474.1	0.0634263	0.058409	0.0586745	0.0514795	0.0585963	0.285059	0.065082	0.100406	-0.0775231	1
AC013476.1	0	0.34081	0	0	0	0	0	0	-0.105776	1
AC013489.2	0	0	0	0	0	0	0	0	0	1
AC013553.1	0	0	0	0.543455	0	0	0.702397	0	0.035351	1
AC013553.2	0.309318	0	0	0	0.398364	0	0.113413	0.347989	0.149184	1
AC013562.2	0	0	0	0	0	0	0	0	0	1
AC013565.2	0	0	0	0	0	0	0	0	0	1
AC013643.1	0	0	0	0	0	0	0	0	0	1
AC013701.1	0	0	0	0	0	0	0	0	0	1
AC013734.1	0	0	0	0	0	0	0	0	0	1
AC013759.1	0	0.0239894	0.0233722	0.0211339	0	0	0	0.0205199	-0.0150866	1
AC013828.2	0	0	0	0	0	0	0	0	0	1
AC015688.1	0	0	0	0	0	0	0	0	0	1
AC015688.2	0	0	0	0	0	0	0	0	0	1
AC015688.3	0	0	0	0	0	0	0	0	0	1
AC015688.4	0	0.209751	0.102318	0	0	0	0.141722	0	0.0142604	1
AC015688.5	0	1.03566	0	0.891134	0	0	0	0	-0.486187	1
AC015689.1	0	0	0	0	0	0	0	0	0	1
AC015712.3	0	0	0	0	0	0	0	0	0	1
AC015720.2	0	0	0	0	0	0	0	0	0	1
AC015720.3	0	0	0	0	0.375193	1.05903	0	0	-0.145583	1
AC015743.1	0	0	0	0	0	0	0	0.0506153	-0.0178086	1
AC015802.2	0	0	0	0.822397	0	5.52518	0	0.829669	-1.11086	1
AC015802.6	8.83453	8.64981	11.33	9.77104	8.56957	8.24139	10.311	9.17456	0.106369	0.89786
AC015813.2	18.5532	14.3976	13.4681	20.4401	8.69391	6.2168	13.5559	12.6061	0.0750832	1
AC015818.1	0	0	0	0	0	0	0	0	0	1
AC015818.3	0	0.199142	0	0	0	0	0.62249	0.173995	0.0511952	1
AC015818.5	1.77863	0.69254	0.172867	0	0.173289	0.082476	0.29381	0.0752851	0.332088	1
AC015818.6	0	0	0	0	0	0	0	0	0	1
AC015849.10	0	0	0.163268	0.140059	0	0	0.0919248	0.0705385	0.014403	1
AC015849.6	0	0	0.163268	0.140059	0	0	0.0919248	0.0705385	0.014403	1
AC015871.1	0.0372073	0	0	0	0	0	0	0	0.0131761	1
AC015871.2	0	0	0	0	0	0	0	0	0	1
AC015908.1	0	0	0	0	0	0	0	0	0	1
AC015910.1	0.0892032	0	0	0.155581	0.0888297	0.0827208	0.294698	0.0755157	0.0475897	1
AC015911.1	0	0.522723	0	0	0	1.15809	0	6.17547e-08	-0.429102	1
AC015911.4	0	0	0	0.0334914	0	0	0	0	-0.0118816	1
AC015911.7	0	0	0	0	0	0	0	0	0	1
AC015911.8	0	0	0	0	0	0	0	0	0	1
AC015912.2	0	0	1.87804	0	0	0	0	0	0.381272	1
AC015914.2	0	0	0	0	0	0	0	0	0	1
AC015917.1	0	0	0	0	0	0	0	0	0	1
AC015922.1	0.821487	1.94418	0	0	4.02197	0	0	0	0.408876	1
AC015977.1	0	0	0	0	0	0	0	0	0	1
AC015978.2	0	0	0	0	0	0	0	0	0	1
AC015983.1	0	0	0	0	0	0	0	0	0	1
AC016027.4	0	0	0	0	0	0	0	0	0	1
AC016027.5	2.28035	0.897701	0	0	0	0	0	0	0.197399	1
AC016065.2	0	0.184204	0.76029	0	0	0	0	0	0.142974	1
AC016144.1	0	0	0	0	0.0373651	0	0	0.0316658	0.00198701	1
AC016180.2	0	0	0	0	0	0	0	0	0	1
AC016182.1	0	0	0	0	0	0	0	0	0	1
AC016292.2	0	0	0	0	0	0.408478	0	0	-0.123534	1
AC016304.1	0	0	0.227897	0	0	0	0	0	0.0740474	1
AC016394.4	0.207434	0	0.101923	0.0878635	0	0	0	0.607176	-0.0985144	1
AC016397.1	0	0	0.72371	0	0	0.693751	0	0	0.00632382	1
AC016482.1	0.199109	0	0.0644053	0	0	0	0.0728489	0	0.113364	1
AC016482.2	0.0570844	0.0283813	0.0277936	0.0500152	0	0	0.0315828	0.0974833	-0.0201209	1
AC016546.1	0.177126	0	0	0	0.166686	0	0	0.149076	0.0643027	1
AC016559.2	0	0	0	0	0	0	0	0	0	1
AC016559.3	0	0	0	0	0	0.59103	0.366308	0	-0.0549196	1
AC016582.1	0.309249	0.221843	0.422396	0.0547748	0.329317	0.264933	0.160799	0	0.204453	0.742064
AC016582.2	0.968011	0	0.940386	0.80917	0.256305	2.19101	0.426056	0.684405	-0.12682	1
AC016582.3	3.42628	4.17416	5.17339	4.99157	4.08411	8.65537	6.20796	4.15548	-0.155989	0.883149
AC016596.3	0	0	0	0	0	0	0	0	0	1
AC016612.1	0	0	0	0	0	0	0	0	0	1
AC016629.1	0	0	0	0	0	0	0	0	0	1
AC016629.3	2.53282	2.46646	1.90846	2.14108	1.56727	3.03406	1.96505	1.53472	-0.127355	0.881147
AC016632.1	0	0	0	0	0	0	0	0	0	1
AC016687.1	0	0	0	0	0	0	0	0	0	1
AC016694.1	0	0	0	0	0	0	0	0	0	1
AC016700.1	0	0	0	0	1.11003	0	2.31203	0	0.701245	1
AC016717.1	0	0	0	0	0	0	0	0	0	1
AC016724.1	0	0	0	0	0	0	0	0	0	1
AC016727.2	0	0	0	0	0	0	0	0	0	1
AC016734.1	0	0	0.164878	0	0.248031	0.0792412	0.373122	0	0.221819	1
AC016739.1	0	0.352334	0	0.307505	0	0.661105	0	0.31707	-0.487936	1
AC016769.1	0.0410082	0.123662	0.0799388	0	0.222092	0	0.2347	0.527108	-0.00414145	1
AC016769.2	0.167747	0	0	0	0	0	0	0	0.0559319	1
AC016769.3	0	0	0	0	0	0.40387	0	0.391756	-0.241579	1
AC016769.4	0	0	0	0	0	0	0	0	0	1
AC016772.1	0	0	0	0	0	0	0.0334484	0	0.0118666	1
AC016831.2	0	0	0	0	0	0	0	0	0	1
AC016831.3	0	0.103224	0.0197467	0.0181687	0	0	0	0.0174301	-0.0411053	1
AC016877.2	0	0	0	0	0	0	0	0	0	1
AC016885.3	0	0	0	0	0	0	0	0	0	1
AC016894.1	0	0.450238	0	1.16794	0.447046	0	0	0.404257	-0.402328	1
AC016907.1	0	0	0	0	0	0	0	0	0	1
AC016908.1	0	0	0	0	0	0	0	0	0	1
AC016909.1	0	0	0	0	0	0	0	0	0	1
AC016911.1	0	0	0	0	0	0	0	0	0	1
AC016925.1	0	0	0	0	0	0	0	0	0	1
AC016925.2	0	0	0	0	0	0	0	0	0	1
AC016930.1	0	0.0154365	0	0	0	0	0	0	-0.00552501	1
AC016954.1	0.132347	0	0	0.230617	0	0.0621612	0	0	-0.0517671	1
AC016956.1	0	0	0	0.0319247	0	0	0	0	-0.0113344	1
AC016957.1	0	0	0	0	0	0	0	0	0	1
AC016991.1	0	0	0	0	0	0	0	0	0	1
AC016999.2	0	0	0	0	0	0	0	0	0	1
AC017002.2	0	0	0.0229747	0	0	0.0453835	0	0	-0.00781546	1
AC017007.2	0	0	0	0	0	0	0	0	0	1
AC017007.3	0	0	0	0	0	0	0	0	0	1
AC017007.4	0	0	0	0.173741	0	0	0.254491	0	0.023997	1
AC017007.5	0	0	0	0	0	0	0	0	0	1
AC017013.1	0	0	0	0	0	0	0	0	0	1
AC017015.1	0	0	0	0	0	0	0	0	0	1
AC017019.1	0	0	0	0	0	0	0	0	0	1
AC017037.1	0	0	0	0	0	0	0	0	0	1
AC017037.2	0	0	0	0	0	0	0	0	0	1
AC017083.3	0.0564468	0.69631	0.275438	0.273333	0	0	0	0.195887	-0.234719	0.505533
AC017099.1	0.399729	0.36188	0.233772	0.141649	0.887971	0.304988	0.0886348	0.137047	0.155383	1
AC017100.2	0	0	0	0	0	0	0	0	0	1
AC017104.2	1.27627	0	0	0	0	0.386376	0	0	0.178838	1
AC017104.4	0.424056	0.272753	0.0653113	0.180043	0	0.193658	0.0744174	0.0768352	-0.0610358	0.766016
AC017104.5	0.875918	1.02386	0.596045	1.80725	0.939507	0.487638	0.385983	0.741684	-0.217769	0.870914
AC018371.2	0	0	0	0	0	0	0	0	0	1
AC018437.1	0	0	0	0	0	0	0	0	0	1
AC018442.1	0	0	0	0	0.0167867	0	0.018158	0.0140688	0.00745575	1
AC018442.3	0	0	0	0	0	0	0	0	0	1
AC018448.1	0	0	0	0	0	0	0	0	0	1
AC018448.2	0	0	0	0	0	0	0	0	0	1
AC018462.2	0	0	0	0	0	0	0	0	0	1
AC018475.1	0.351842	0.536367	0	0	0	0	0	0.443601	-0.178567	1
AC018512.1	0.0330135	0.037742	0	0	0.034015	0	0	0	0.0104171	1
AC018523.1	0.279459	0.265857	0.271133	0.822217	0	0	0.307245	0.470444	-0.168471	1
AC018523.2	0.0526231	0.0544349	0.161605	0.221195	0.056358	0.208205	0.0576417	0.307872	-0.143698	0.839658
AC018552.1	0	0	0	0	0	0	0	0	0	1
AC018554.1	0	0	0	0	0	0	0	0	0	1
AC018558.4	0	0	0	0	0	0	0	0	0	1
AC018558.5	0	0	0	0	0	0	0	0	0	1
AC018618.2	0	0	0	0	0	0	0	0	0	1
AC018620.1	0.579687	0.549973	1.12994	0.719245	0	0	0	0	0.0841083	1
AC018630.1	1.10557	0	0	0	0	0	0	0	0.268553	1
AC018630.2	0.524147	0.14681	0.209294	0.432572	0	0	0	0	0.0414832	1
AC018634.1	0	0	0	0	0	0	0	0	0	1
AC018635.1	0.380988	0.120434	0.217392	0.255325	0.775108	0	0.106498	0.331784	0.204481	1
AC018638.1	5.19362	8.40721	2.85949	3.72648	5.03539	5.80349	7.59736	4.29466	-0.0922031	1
AC018638.2	13.4216	10.136	4.16222	6.33086	5.83371	1.77828	15.1533	5.77182	0.604925	0.819802
AC018638.3	0	0	0	0	0	0	0	0	0	1
AC018638.4	2.48859	3.44092	3.71028	3.64937	3.43918	2.69789	4.02224	3.88148	-0.00620842	1
AC018638.5	2.65817	2.38822	4.22891	4.13422	4.58889	3.00596	4.80217	4.92998	0.146485	1
AC018638.8	1.63558	0.347421	0	0	0.42097	0	1.13665	0	0.642537	1
AC018639.1	0	0	0	0	0	0	0	0	0	1
AC018641.1	0	0	0	0.0517862	0	0	0	0	-0.0182104	1
AC018644.1	0.95018	0.796662	0.921731	0.904311	1.13776	0.325565	0.783125	0.699683	0.222515	0.978569
AC018645.1	0	0	0	0	0	0	0	0	0	1
AC018653.2	0	0	0	0	0	0	0	0	0	1
AC018659.2	0	0	0	0	0	0	0	0	0	1
AC018688.2	0.0396124	0	0	0	0	0	0	0	0.0140114	1
AC018692.3	0	0	0	0	0	0	0	0	0	1
AC018693.2	0	0	0	0	0	0	0	0	0	1
AC018695.1	0	0	0	0	0	0	0	0	0	1
AC018695.5	0	0	0	0	0	0	0	0	0	1
AC018709.1	0	0	0	0	0	0	0	0	0	1
AC018710.1	0	0	0	0	0	0	0	0	0	1
AC018712.1	0	0	0	0.0661438	0	0	0	0	-0.0231005	1
AC018714.1	2.27309	2.72036	2.5304	6.84777	0	0	0.926633	0	-0.0977896	1
AC018717.1	0	0	0	0	0	0	0	0	0	1
AC018735.1	0	0	0	0	0	0	0	0	0	1
AC018737.1	0	0	0.863755	0.777328	0	0	0.943291	0	0.256751	1
AC018738.1	0	0.459224	0	0	0	1.59328	0.480785	0.778009	-0.54597	1
AC018755.2	0	0	0	0	0.0192212	0	0	0	0.0068668	1
AC018755.3	4.55878	3.10566	1.42509	2.84319	1.67414	0.83348	1.07695	1.38074	0.030109	1
AC018797.1	0.628203	0	0	0	0	0	0	0	0.17582	1
AC018797.2	0.0618698	0.0312567	0.0900351	0.219463	0	0	0	0.0264375	-0.0393284	1
AC018804.1	0.903917	0.709323	1.96822	1.42966	0.722624	0.811931	3.18622	2.21367	0.188224	1
AC018845.2	0	0	0	0	0	0	0	0	0	1
AC018846.1	0	0	0	0	0	0	0	0	0	1
AC018861.1	0	0	0	0	0	0	0	0	0	1
AC018865.1	0	0	0	0	0	0	0	0	0	1
AC018865.2	0.0718211	0.105538	0.017929	0.124445	0.0545896	0	0.122654	0.0585243	-0.00668	1
AC018868.1	0	0	0	0	0	0	0	0.393052	-0.119562	1
AC018868.2	0.0603833	0.0305777	0.0883205	0.0269218	0.0307236	0	0	0	0.0421418	1
AC018880.1	0	0	0	0	0	0	0	0	0	1
AC018880.2	0	0	0	0	0	0	0	0	0	1
AC018889.1	0	0.244231	0	0	0.971064	0	0.572256	0	0.329139	1
AC018892.1	0	0	0	0	0	0	0	0	0	1
AC018892.2	0.35323	0	0	0	0.357476	0.152694	0	0	0.168081	1
AC018992.1	0	0	0	0.0139924	0	0	0	0	-0.00501171	1
AC019072.1	0.115295	0.0469423	0.0449838	0.289215	0.0235892	0	0.25626	0.0396851	0.0237141	1
AC019084.1	0	0	0	0	0	0	0.230846	0	0.0749126	1
AC019117.4	2.12818	1.46659	2.52888	2.9073	0.90111	1.8799	1.84695	2.00314	-0.120097	1
AC019129.1	0	0	0	0	0	0	0	0.58232	-0.16551	1
AC019155.1	0.544006	0.209491	0	0.0924538	0.419001	0	0	0	0.182395	1
AC019159.1	0	0	0	0	0	0	0	0	0	1
AC019173.1	0	0	0	0	0	0	0	0	0	1
AC019176.2	0	0	0	0	0	0	0	0	0	1
AC019176.3	0	0	0	0	0.867996	0	0	0	0.225373	1
AC019181.1	2.28898	2.72164	3.66681	1.14965	1.80223	0.839116	0.515313	0.407121	0.413617	1
AC019185.2	0	0	0	0	0	0	0	0	0	1
AC019193.1	0	0	0	0	0	0	0	0	0	1
AC019206.1	0	0	0.505561	1.07097	1.15358	0	0.723371	0.985831	0.110555	1
AC019235.1	0	0	0	0	0	0	0	0	0	1
AC019257.8	0.0668959	0.0579132	0	0	0.0648738	0.0557945	0.153135	0.0736752	0.0318888	1
AC019288.1	1.46029	0.839336	0	0	0	0	1.7594	0	0.470999	1
AC019294.1	0	0	0	0	0	0	0	0	0	1
AC019322.3	0	0	0	0	0	0	0	0	0	1
AC019322.4	0	0	0	5.46787e-07	0	0	0	0	-1.97212e-07	1
AC019322.5	0	0.155169	0	0.137116	0.154812	0.148054	0	0	-0.096254	1
AC020549.2	0	0.0257457	0	0	0	0.0243795	0	0	-0.0178558	1
AC020549.3	0	0	0	0	0	0	0	0	0	1
AC020550.1	0	0	0	0	1.09741	0	0	2.91602	-0.225195	1
AC020593.1	0	0	0	0	0	0	0	0	0	1
AC020611.1	0	0.680333	0	0	0.688901	0	0.753214	0	0.204335	1
AC020612.1	0.741773	0.709388	0.479632	0.521922	0.827217	0.33844	0.543457	0	0.26542	0.720938
AC020612.2	0	0	0	0	0	0	0	0	0	1
AC020629.1	0.021376	0	0	0	0	0	0	0	0.00762852	1
AC020633.1	0.0590418	0.0151151	0.0143943	0	0	0	0.032827	0.0254381	0.0230232	1
AC020636.2	0	0	0	0	0	0	0	0	0	1
AC020658.1	0	0.0458382	0	0.0403729	0	0	0	0.0391663	-0.0442967	1
AC020679.2	0	0	0	0	0	0	0	0	0	1
AC020688.1	0	0	0	0.0553209	0	0	0	0	-0.0194204	1
AC020699.1	0	0	0	0	0	0	0	0	0	1
AC020728.1	0	0	0.0308433	0	0	0.121292	0.0351115	0	-0.0178877	1
AC020765.1	0	0	0	0	0	0	0	0	0	1
AC020765.3	0.267803	0.215493	0.147611	0.204863	0.198857	0	0	0	0.0630533	1
AC020765.4	0.759133	0.2394	0.740663	0.210113	0	0	0	0	0.257429	1
AC020779.1	0.326604	0.327016	0.491432	0.363974	0.190698	0.224564	0.50312	0.279144	0.0801887	1
AC020891.4	1.17233	0	0	0	0	0	0	0	0.279811	1
AC020893.1	0.21292	0.205221	0	0	0.102754	0	0	0	0.0375744	1
AC020893.2	0.209706	0.137492	0	0.121212	0.276122	0	0.231091	0.0593286	0.123074	1
AC020895.1	0	0	0	0	0	0	0	0	0	1
AC020899.1	0.0986172	0	0	0.252746	0.0954805	0	0.108528	0	0.022701	1
AC020904.1	0	0	0	0	0	0	0	0	0	1
AC020904.2	0.211253	0.0801284	0.179584	0.41678	0.562757	0.456739	0.175556	0.236049	-0.0175204	1
AC020909.1	0	0	0	0	0	0	0	0	0	1
AC020910.3	0	0	0	0	0	0	0	0	0	1
AC020910.4	0.101929	0.050876	0.198612	0.089637	0	0	0.169291	0.305004	0.0118839	1
AC020914.2	0	0	0	0	0	0	0	0	0	1
AC020914.3	0	0	0	0	0	0	0	0	0	1
AC020914.4	0	0	0	0	0	0	0	0	0	1
AC020914.5	0	0	0	0	0	0	0	0	0	1
AC020915.1	0.359767	0.220997	0.320852	0.649797	0.362684	0.205803	0.214055	0.107607	0.0358312	1
AC020915.4	0	0	0	0	0	0	0	0	0	1
AC020915.5	0.456843	0.545111	0.167827	0.39178	0.65338	0.984797	0.508576	0.582419	-0.167622	0.90069
AC020917.1	0.0492972	0	0.0480331	0.0434052	0.0494349	0	0.0545933	0.168637	-0.000679837	1
AC020922.1	0.0954869	0.0243775	0.116869	0.144567	0.337108	0.101575	0.130347	0.0793195	0.101919	0.69296
AC020937.1	0	0	0	0	0	0	0	0	0	1
AC020983.1	0	0	0	0.103628	0.234523	0	0	0.103208	0.00499873	1
AC021006.1	0	0	0	0	0	0	0	0	0	1
AC021006.2	0	0	0	0	0	0	0	0	0	1
AC021072.1	0	0	0	0	0	0	0	0	0	1
AC021074.1	0	0	0	0.153329	0	0	0	0	-0.051451	1
AC021074.2	0	0	0.961097	0	0	0	0	0	0.242915	1
AC021087.2	0.161627	0.424284	0.188216	0.403649	0.294873	0.399856	0.641217	0.156918	-0.0356159	1
AC021106.1	3.06872	2.78127	1.72001	2.48336	1.62878	1.17185	1.87166	1.51297	0.0541992	1
AC021106.2	0.144019	0.354422	0.140156	0.124992	0.14202	0	0	0.184047	-0.0690971	1
AC021146.1	0	0	0	0	0	0	0	0	0	1
AC021146.10	0	0	0	0	0	0	0	0	0	1
AC021146.11	0	0	0	0	0	0	0	0	0	1
AC021146.13	0	0	0	0	0	0	0	0	0	1
AC021146.14	0	0	0	0	0	0	0	0	0	1
AC021146.15	0	0	0	0	0	0	0	0	0	1
AC021146.2	0	0	0	0	0	0	0	0	0	1
AC021146.3	0	0	0	0	0	0	0	0	0	1
AC021146.4	0	0	0	0	0	0	0	0	0	1
AC021146.5	0	0	0	0	0	0	0	0	0	1
AC021146.6	0	0	0	0	0	0	0	0	0	1
AC021146.7	0	0	0	0	0	0	0	0	0	1
AC021146.8	0	0	0	0	0.0336691	0	0	0	0.0119436	1
AC021146.9	0	0	0	0	0	0	0	0	0	1
AC021148.1	0.453836	0.185233	0.0913707	0.323937	0.191985	0.137874	0.375436	0.281793	0.0461878	1
AC021171.1	0	0	0	0.126875	0.0716913	0	0	0.0618325	-0.0397486	1
AC021171.2	0.0372559	0.0375467	0.0363179	0	0	0	0	0	0.0127656	1
AC021193.1	0	0	0	0	0	0	0	0	0	1
AC021205.1	0	0	0	0	0	0	0	0	0	1
AC021205.2	0	0	0	0	0	0	0	0	0	1
AC021220.1	0	0	0	0	0	0	0	0	0	1
AC021231.2	0.205683	0	0	0	0.135738	0	0	0	0.11337	1
AC021231.3	0	0	0	0	0	0	0	0	0	1
AC021242.1	0	0	0	0	0	0	0	0	0	1
AC021269.1	0	0	0	0	0	0	0	0	0	1
AC021269.2	0	0	0	0	0	0	0	0	0	1
AC021443.3	0	0	0	0	0.883824	2.42407	0	0	-0.215512	1
AC021451.1	0	0	0	0	0	0	0	0	0	1
AC021506.2	0	0	0	0	0	0	0	0	0	1
AC021646.2	0	0	0	0	0	0	0	0	0	1
AC021660.1	0	0	0	0	0	0	0	0	0	1
AC021660.3	0	0	0	0	0	2.44231e-05	0	0.677622	-0.186613	1
AC021678.1	0	0.275797	0	0.0809834	0	0.0436138	0.0508336	0	-0.113449	1
AC021678.3	0	0.156567	0	0	0	0	0	0	-0.0524622	1
AC021723.1	0.137947	0	0	0.116001	0	0	0	0.116033	-0.0325712	1
AC021733.3	0	0	0	0	0	0	0	0	0	1
AC021739.1	1.65984	0	0	0.850251	0	0	0	0.923648	-0.105057	1
AC021749.1	0	0	0	0	0	0	0	0	0	1
AC021753.1	0	0	0	0	0	0	0	0	0	1
AC021755.1	0	0	0	0	0	0	0	0	0	1
AC021818.2	0	0	0	0	0	0	0	0	0	1
AC021820.1	0	0	0	0	0	0	0	0	0	1
AC021876.1	2.63805	0.945286	0.321325	0.550336	2.50505	1.77309	2.19785	1.98405	0.27759	1
AC022001.1	1.76171	0	0	0	1.24615	1.15932	0.696377	0.551866	0.412723	1
AC022018.1	4.64403	2.16275	1.27233	1.77135	0.124897	0	0	2.64507	-0.286756	1
AC022022.1	0	0	0	0	0	0	0	0	0	1
AC022022.2	0	0.312788	0.638758	0.273382	1.24344	0	0.364031	0	0.396223	1
AC022028.1	0	0	0	0	0	0	0	0	0	1
AC022034.2	0	0	0	0.137158	0	0	0	0	-0.0463582	1
AC022069.1	0	0	0	0.0713797	0	0	0	0	-0.0248675	1
AC022080.2	0.182026	0.0608425	0.178604	0.062804	0	0.300106	0.209439	0.104776	0.0143024	1
AC022080.3	0	0	0	0	0	0.145265	0	0	-0.0489204	1
AC022106.1	0	0	0	0	0	0	0	0.0538152	-0.0189055	1
AC022106.2	0	0	0	0	0	0	0	0	0	1
AC022121.2	0.213703	0	0	0	0	0	0	0	0.0698539	1
AC022133.1	0	0	0	0	0	0	0	0	0	1
AC022137.1	0	0	0	0	0	0	0	0	0	1
AC022137.2	0	0	0	0.415925	0	0	0	0	-0.125436	1
AC022137.3	1.99214	2.88234	2.93749	1.47957	2.87948	2.12803	1.52481	2.31804	0.0519725	1
AC022145.2	0	0	0	0	0	0	0	0	0	1
AC022146.1	0	0	0	0	0	0	0	0	0	1
AC022149.1	4.87763	2.48976e-09	0	0.256197	0.00195679	22.7113	5.27288	11.3297	-0.828362	1
AC022149.2	0	0	0	0	0	0	0	0	0	1
AC022182.3	0	0	0	0	0	0	0	0	0	1
AC022202.1	0	0	0	0	0	0	0	0	0	1
AC022206.1	0	0	0	0	0	0.642986	0	0	-0.17908	1
AC022210.1	0.179138	0.237107	0.174569	0.156687	0.415707	0.169205	0	0.203689	-0.00964316	1
AC022215.1	0.323134	0.617358	0.315498	1.07749	0.3066	0.289741	0	0.277569	-0.320894	1
AC022217.2	0	0.19927	0	0	0	0	0	0.114586	-0.104666	1
AC022217.5	0	0	0	0	0	0	0	0	0	1
AC022254.1	0	0	0	0	0	0	0	0	0	1
AC022296.2	0	0	0	0	0	0	0	0	0	1
AC022296.3	0	0	1.03769	0	0	0	0	0	0.256734	1
AC022306.1	0	0	0	0	0.0467696	0	0.0256415	0	0.0256176	1
AC022325.1	0	0	0	0	0	0	0	0	0	1
AC022335.1	0	0	0	0	0	0	0	0	0	1
AC022336.1	2.28498	0	0.377213	0.640978	0	0	0	0	0.36577	1
AC022364.2	0	0	0	0.0993458	0.450085	0	0	0	0.0998731	1
AC022384.1	1.50831	0.878015	1.24453	2.18595	1.81812	2.55957	1.16421	1.01993	-0.081308	1
AC022387.1	0.191471	0	0	0	0	0	0	0	0.063186	1
AC022400.4	0	0	0	0	0	1.51344	0	1.94447	-0.721918	1
AC022400.7	0.73503	0.670187	0.686089	0.753098	0.746883	0.632284	0.965937	0.722091	0.0719178	1
AC022404.1	0	0	0	0	0	0	0	0	0	1
AC022415.2	1.59946	2.66687	2.32849	0.785125	1.9035	1.45391	2.34142	1.00897	0.344805	1
AC022432.1	0.457795	0	1.37505	0	0	0	0.515313	0.407015	0.474681	1
AC022441.3	0	0	0	0	0	0	0	0	0	1
AC022447.4	0	0	0	0	0	0	0	0	0	1
AC022483.1	0	0	0	0	0	0	0	0	0	1
AC022493.1	0	0	0.377213	0	0	0.345206	0	0	0.00848115	1
AC022493.2	0	0	0	0	0	0	0	0.135946	-0.0459736	1
AC022494.1	0.137775	0.067954	0.0672622	0	0	0.129194	0.0761232	0	0.0289576	1
AC022507.1	0	0	0	0.0428881	0	0	0	0.0618158	-0.0367795	1
AC022523.2	0	0	0	0	0	0	0	0	0	1
AC022559.1	0	0.920665	0	0	0	0	0	0	-0.235401	1
AC022616.2	0	0	0	0	0	0	0	0	0	1
AC022616.3	0	0	0	0	0	0	0	0	0	1
AC022616.4	0	0	0	0	0	0	0	0	0	1
AC022616.5	0	0	0	0	0	0	0	0	0	1
AC022616.6	0	0	0	0	0	0	0	0	0	1
AC022616.7	0	0	0	0	0	0	0	0	0	1
AC022616.8	0	0	0	0	0	0	0	0	0	1
AC022616.9	0	0	0	0	0	0	0	0	0	1
AC022634.1	0	0	0	0	0	0	0	0	0	1
AC022655.2	0	0	0	0	0	0	0	0	0	1
AC022662.1	0.793976	3.093	1.5722	1.00865	0	1.8004	2.21792	1.72852	-0.520211	0.73326
AC022690.1	0	0	0	0	0	0	0	0	0	1
AC022695.1	0	0	0	0	0	0	0	0	0	1
AC022709.1	0	0	0	0	0	0	0	0	0	1
AC022730.1	0	0	0	0	0	0	0	0	0	1
AC022730.2	0	0	0	0	0	0.168275	0	0	-0.056095	1
AC022748.1	0	0	0	0	0	0	0	0	0	1
AC022748.2	0.802791	0.660394	1.33528	0.874519	0.660517	0.734586	1.51255	1.06262	0.164374	1
AC022748.3	0	0	0	0	0	0	0	0	0	1
AC022784.4	0	0	0	0	0	0	0	0	0	1
AC022790.1	0	0	0	0	0	0	0	0	0	1
AC022795.1	0.325781	0	0	0.271732	0	0	0	0.136751	-0.0312171	1
AC022826.1	0.871779	0.5196	0.282965	0.523258	0.637015	0.43877	0.514336	0.309154	0.112331	1
AC022826.2	9.15512	8.90602	8.67633	10.4798	11.137	12.3999	7.97745	14.0421	-0.274544	0.462984
AC022832.1	0	0	0	0	0	0	0	0	0	1
AC022868.1	0	0	0	0.667492	0	0	0	0.456042	-0.319933	1
AC022878.1	0	0	0	0	0	0	0	0	0	1
AC022880.1	0	0	0	0	0	0	0	0	0	1
AC022880.2	0	0	0	0	0	0	0	0	0	1
AC022882.1	0	0	0	0	0	0	0	0	0	1
AC022882.2	0	0	0	0	0	0	0	0	0	1
AC022905.1	0	0	0	0	0	0	0	0	0	1
AC022916.4	0	0	0	0	0	0	0	0	0	1
AC022960.3	0	0	0	0.165736	0	0	0	0	-0.0553103	1
AC022968.1	0	0	0	0	0	0	0	0.16944	-0.0564545	1
AC022973.2	0	0.10439	0	0.0921319	0.313206	0	0.357684	0	0.140961	1
AC023043.2	0.240512	0.201594	0.078143	0.106528	0.0809447	0.152912	0	0	-0.0211237	1
AC023043.3	0.835174	0.528484	0	0.692457	0.262919	0.995815	0	0	-0.28888	1
AC023050.1	0	0	0	0	0	0	0	0	0	1
AC023050.3	0	0	0	0	0	0	0	0	0	1
AC023050.4	0	0	0	0	0	0	0	0	0	1
AC023050.5	0.25427	0.0543623	0.130601	0.239263	0.0818948	0.128652	0.1189	0.16106	0.000920703	1
AC023051.2	0	0	0	0	0	0	0.197662	0	0.0650552	1
AC023055.1	3.79942	2.93451	0.858701	0.23315	0	3.19529	8.5314	8.13832	-0.282347	1
AC023078.2	0	0	0	0	0	0.0196094	0	0	-0.00700414	1
AC023141.1	0	0	0	0.239748	0	0	0	0	-0.0775117	1
AC023141.10	0	0	0	0	0	0	0	0	0	1
AC023141.11	0	0	0	0	0	0	0	0	0	1
AC023141.12	0	0	0	0	0	0	0	0.786622	-0.209309	1
AC023141.13	0	0	0	0	0	0	0	0	0	1
AC023141.2	0.477005	0	0.578303	0.201725	0.342642	0.653575	0.393096	0.501772	0.136764	1
AC023141.3	0	0	0	0	0	0	0	0	0	1
AC023141.4	0	0	0	0	0	0.367787	1.60521	0	0.232389	1
AC023141.5	0	0	0	0	0	0	0	0	0	1
AC023141.6	0.761661	3.32097	1.13164	0.320489	0.367513	0.345206	0.678153	1.6572	-0.310708	1
AC023141.7	0	0	0	0	0	0	0	0	0	1
AC023141.8	0	0	0	0	0	0	0	0	0	1
AC023141.9	0	0	0	0	0	0	0	0	0	1
AC023157.1	0	0	0	0	0	0	0	0	0	1
AC023162.1	0	0	0.162105	0	0	0.150935	0.367699	0	0.116421	1
AC023194.1	0	0.922765	0	0	0	0	0	0	-0.235796	1
AC023194.2	0	0	0	0	0	0	0	0	0	1
AC023206.1	0.982521	0.999374	0	0.429631	1.98689	0.915684	0.564733	0	0.189711	1
AC023232.1	0.534349	0.552038	0	0	0	0	0	0	-0.0041343	1
AC023245.1	0	0	0	0	0	0	0	0	0	1
AC023245.2	0	0	0	0	0	0	0	0	0	1
AC023271.2	0.0367752	0.0370747	0	0.0979444	0.0372245	0	0.0407904	0.0946328	-0.0388152	1
AC023274.1	0	0	0	0	0	0	0	0	0	1
AC023274.2	0	0	0	0	0	0	0	0	0	1
AC023310.1	0	0	0	0.379633	0	0	0	0.0849233	-0.145469	1
AC023310.2	0	0	0	0	0	0	0	0	0	1
AC023310.3	0	0	0	0	0	0	0	0	0	1
AC023389.3	0.40079	0.759003	0.347156	0.432635	0.403286	0.211771	0.197349	0.190645	-0.0493698	1
AC023424.1	0.541833	0	0	0.603402	0	0	0	0.304274	-0.109934	1
AC023442.1	0	0	0	0	0	0	0	0	0	1
AC023449.1	0	0	0	0	0	0	0	0	0	1
AC023490.5	0	0	0	0	0	0	0	0.278734	-0.088679	1
AC023491.1	0	0	0	0	0	0	0	0	0	1
AC023491.2	0	0	0	0	0	0	0	0	0	1
AC023509.5	0.173648	0	0.0563638	0.0506766	0	0	0.128066	0.0494053	0.0857668	1
AC023511.2	0	0	0	0	0	0	0	0	0	1
AC023512.1	0	0.140788	0	0	0	0	0	0	-0.0475077	1
AC023513.1	0	0	0	0	0	0	0	0	0	1
AC023538.1	0	0	0	0	0	0	0	0	0	1
AC023575.1	0	0	0	0	0	0	0	0	0	1
AC023632.1	0	0	0	0.245825	0	0.265837	0	0.253787	-0.245871	1
AC023632.3	0	0	0	0	0	0	0	0	0	1
AC023632.4	0	0	0	0	0	0	0	0	0	1
AC023790.1	0	0	0.350753	0	0.34136	0	0.397744	0.309338	0.237931	1
AC023794.5	1.3231	1.68231	1.71827	1.83777	1.11943	2.3742	1.06254	0.334532	-0.0780696	1
AC023813.2	0.515475	0	0	0	0	0	0.188444	0	0.212211	1
AC023824.2	0	0	0	0	0	0	0	0	0	1
AC023825.1	0	0	0	0	0	0	0	0	0	1
AC023827.1	0	0	0	0	0	0	0	0	0	1
AC023906.1	0	0.175888	0	0	0	0	0	0	-0.0584377	1
AC023932.1	0	0	0	0	0	0	0	0	0	1
AC023934.1	0.0137422	0.014186	0.0268187	0.0371645	0.0141632	0	0.123148	0.0474041	0.0264813	1
AC023968.1	0	0	0	0	0	0	0	0	0	1
AC023968.2	0	0	0	0	0	0	0	0	0	1
AC024067.1	2.93256	0	0	0	0.822337	0	0.883035	0	0.93858	1
AC024082.1	0	0	0	0	0	0	0	0	0	1
AC024082.2	0	0	0	0	0	0	0	0	0	1
AC024085.1	0	0	0	0	0	0	0	0	0	1
AC024153.1	0	0	0	0	0	0	0	0	0	1
AC024224.1	0	0	0	0	0	0	0	0	0	1
AC024255.1	0	0	0	0	0	0	0	0	0	1
AC024257.2	0	0	0	0	0	0.965077	0	0	-0.243646	1
AC024267.3	0	0	0	0	0.214941	0	0	0	0.0702216	1
AC024270.1	0	0	0	0	0.232795	0	1.36912	0	0.386571	1
AC024288.1	0	0	0	0	0	0	0	0	0	1
AC024293.1	1.83397	0.519894	0.706115	1.98599	0.513566	0.995973	0.396113	0.760238	-0.160534	0.96383
AC024341.1	0	0	0	0	0	0	0	0	0	1
AC024405.1	0	0	0	0	0	0	0	0	0	1
AC024405.2	1.4383	1.42934	0.50421	0.352669	0.91768	1.24917	0.381889	0.245551	0.0195838	1
AC024451.1	0	0.0608117	0	0	0	0	0	0	-0.0212921	1
AC024451.2	0.287524	0.290156	0.14015	0.127754	0.328445	0.343755	0.159544	0	0.0524627	0.893298
AC024451.3	0	0.333617	0.171608	0	0	0	0	0	-0.0467136	1
AC024475.2	0	0	0	0	0	0	0	0	0	1
AC024558.1	0.13047	0.49762	0.633101	1.53822	0.621729	0	1.14592	0.548653	0.0315408	1
AC024558.2	0	0.117386	0.188283	0.108745	0	0	0	0	-0.0150442	1
AC024560.2	0.700612	0.902747	1.02305	1.07025	0.592016	0.697384	1.26443	1.0046	-0.0279818	1
AC024563.2	0	0	0	0	0.117093	0	0.224372	0	0.112948	1
AC024568.1	0.15361	0.186957	0.204611	0.178054	0.221365	0.0741738	0.218992	0.283637	0.025442	1
AC024581.2	0	0	0	0	0	0	0	0	0	1
AC024587.1	0	0	0	0	0	0	0	0	0	1
AC024589.1	0	0	0	0	0	0	0	0	0	1
AC024589.3	0	0	0	0	0	0	0	0	0	1
AC024592.3	3.63971	4.25892	5.03797	4.07628	5.37886	4.3766	3.89149	4.02626	0.0692383	1
AC024614.3	0	0	0	0	0	0	0	0	0	1
AC024619.4	0	0	0	0	0	0	0	0	0	1
AC024681.1	0	0	0	0.131421	0	0	0	0	-0.044534	1
AC024884.1	0.509068	0	0	0	0	0.228148	0	0	0.0742933	1
AC024937.1	0	0	0	0.306099	0	0	0	0	-0.0963161	1
AC024937.2	0	0	0	0	0	0	0	0	0	1
AC024940.10	0	0	0	0	0	0	0	0	0	1
AC024940.11	1.09714	0	0	0	1.07748	0	0	0.194492	0.466715	1
AC024940.2	0.043534	0.0473393	0.00658912	0.138947	0.0738139	0.0144088	0.218664	0.0282273	0.0359425	1
AC024940.3	0.0487143	0.0711025	0.0472932	0.166614	0	0.134823	0	0	-0.092151	1
AC024940.4	1.09714	0	0	0	1.07748	0	0	0.194492	0.466715	1
AC024940.5	0	0	0	0	0	0	0	0	0	1
AC024940.7	0.0300326	0.0473393	0	0.138947	0.0458365	0.0144088	0.112555	0.603212	-0.173702	1
AC024940.9	0.0487143	0.0711025	0.0472932	0.166614	0	0.134823	0	0	-0.092151	1
AC024995.1	0	0.731709	0	0	1.01466	0.516785	0	0.668294	-0.280263	1
AC025030.1	0	0.105096	0	0.185569	0	0	0	0	-0.0974378	1
AC025033.1	1.56821	5.75261	2.72777	3.26785	2.93258	0	0	0	0.0963994	1
AC025040.2	0	0	0	0	0	0	0	0	0	1
AC025048.3	0	0.319734	0.322674	0.387022	0	0	0.243794	0.186841	-0.10029	1
AC025048.5	0	0.315023	0	0	0.419402	0	0	0	0.0275488	1
AC025048.6	0	0.0354773	0.101579	0	0.521192	0.0384254	0.124508	0.0599014	0.181361	1
AC025062.1	0	0	0	0	0	0.0801275	0	0	-0.0278004	1
AC025062.2	0	0	0	0	0	0	0	0	0	1
AC025161.1	0	0	0.0994907	0	0	0	0	0	0.0342089	1
AC025165.3	2.32538	0.436905	2.27944	1.87775	1.7575	0.949023	1.42204	0	0.793974	1
AC025165.6	0.0305254	0	0.0236611	0.15539	0	0	0	0	-0.0328154	1
AC025181.1	0	0	0.223577	0.191276	0.432574	0.20545	0	0	0.0719088	1
AC025186.1	0	0	0	0	0.154192	0.145905	0	0	0.00259895	1
AC025198.1	0	0	0	0	0	0.206965	0	0	-0.067846	1
AC025252.3	0	0	0	0	0	0	0	0	0	1
AC025259.2	0	0	0	0	0	0	0	0	0	1
AC025260.2	0	0	0	0	0	0	0	0	0	1
AC025263.2	0	0.0962434	0	0	0	0	0	0	-0.033142	1
AC025271.1	0.212627	0	0	0	0	0	0.470077	0	0.208507	1
AC025278.2	0	0	0	0	0	0	0	0	0	1
AC025278.4	0	0	0	0	0	0	0	0	0	1
AC025279.2	0	0	0	0	0	0	0	0	0	1
AC025279.3	0	0	0	0	0	0	0	0	0	1
AC025281.1	0	0	0	0	0	0	0	0	0	1
AC025283.1	0	0	0	0	0.134372	0	0	0	0.0454735	1
AC025283.2	0.713814	0.286177	0.733159	8.22037e-10	0.550936	0.243904	0.131473	0.455907	0.290518	1
AC025287.4	0.215682	0.311923	0.15022	0.27462	0.0313317	0.354613	0.0684089	0.0793975	-0.166552	0.538483
AC025423.2	32.0902	34.2347	37.5611	42.939	33.7003	35.8607	34.424	21.4068	0.0736766	1
AC025423.3	0	0	0	0	0	0	0	0	0	1
AC025423.5	0	0	0	0	0	0.77718	0	0	-0.207397	1
AC025437.6	0	0	0	0	0.0462043	0	0	0	0.0162912	1
AC025445.1	0	0	0	0	0	0	0	0	0	1
AC025449.1	1.29906	1.11526	0.378225	0.875461	0.496237	0.23648	0.714502	0.10926	0.144767	0.990129
AC025458.1	0	0	0	0	0	0	0	0	0	1
AC025459.1	0	0	0	0.334109	0	0.723839	0.403069	0	-0.178229	1
AC025470.1	0	0	0	0	0	0.0160601	0	0	-0.00574644	1
AC025518.1	0	0	0.351156	0.299985	0.342064	0	0	0	0.120038	1
AC025538.1	0	0	0	0	0	0	0	0	0	1
AC025554.1	0	0	0	0	0	0	0	0	0	1
AC025574.1	0	0	0	0	0	0	0	0	0	1
AC025578.1	0	0	0	0	0	0	0	0	0	1
AC025588.1	0	0.0331823	0.126616	0.116792	0.0667316	0.047136	0.090425	0.0279621	0.0193481	1
AC025588.2	0	0	0	0	0	0	0	0	0	1
AC025588.3	0	0	0	0	0	0	0	0	0	1
AC025588.4	0	0	0	0	0	0	0	0	0	1
AC025594.1	0	0	0	0	0	0	0	0	0	1
AC025627.2	0	0	0	0	0	0	0	0	0	1
AC025627.3	7.35457	0.987045	0.926027	0.847802	1.02727	2.76296	2.11815	0.887129	0.490982	1
AC025627.4	0	0	0	0	0	0	0	0	0	1
AC025647.3	0	1.45222	0	0	0	0	0.776637	0	-0.116235	1
AC025674.1	0	0	0	0	0	0	0	0	0	1
AC025674.5	0	0	0	0	0	0	0	0	0	1
AC025678.1	0.378187	0	0.374386	0.636293	0	0	0	0	0.0527819	1
AC025678.2	0	0	0	0	0	0	0	0	0	1
AC025750.1	0	0	0	0	0	0	0	0	0	1
AC025755.1	0	0	0	0	0	0	0	0	0	1
AC025768.1	0	0	0	0	0	0	0	0	0	1
AC025771.1	0	0	0	0	0	0	0	0	0	1
AC025857.1	0	0	0	0	0	0	0	0	0	1
AC025881.1	0	0	0	0	0	0	0	0	0	1
AC025884.1	0	0.553921	0	0	0	0	0	0	-0.158978	1
AC025884.2	0.143656	0.141429	0.349535	0.187037	0.0708408	0.134463	0.317222	0.183226	0.0648542	1
AC025884.3	0	0	0	0	0	0	0	0	0	1
AC025918.2	0	0	0	0	0	0	0	0	0	1
AC025946.2	0	0	0	0	0	0	0	0	0	1
AC026111.1	0.129772	0.0655443	0	0.0288538	0.0657877	0.0931294	0.0360326	0	0.0144821	1
AC026117.1	0.050161	0	0	0	0	0	0	0	0.0176526	1
AC026120.1	0.139927	0	0.0908998	0.041134	0	0	0.0573689	0.0399107	0.0700809	1
AC026120.2	0	0	0	0	0	0	0.461757	0	0.136926	1
AC026150.3	0.237224	0.120976	0	0.211004	0	0	0.0580669	0	-0.0131054	1
AC026185.1	0	0	0	0	0	0	0	0	0	1
AC026254.1	0	0	0	0	0	0	0	0	0	1
AC026271.1	0	0	0.0572045	0.0524067	0	0	0	0	0.00164053	1
AC026271.2	0	0	0	0	0	0	0	0	0	1
AC026271.3	0	1.27092	0	0	0	0	0	0	-0.295819	1
AC026271.5	0	0	0	0	0	0	0	0	0	1
AC026310.1	0	0	0	0	0	0	0	0	0	1
AC026316.1	0	0	0	0	0	0	0	0	0	1
AC026316.4	0.434145	0.806936	0.563222	0.647644	0.892569	0.74116	0.520358	0.874922	-0.14784	0.876608
AC026320.2	0	0	0	0	0	0	0	0	0	1
AC026333.1	0	0	0	0	0	0	0	0	0	1
AC026333.2	0	0	0	0	0	0	0	0	0	1
AC026336.1	0	0	0	0	0	0	0	0	0	1
AC026348.1	0.193094	0.194417	0.0752888	0.10273	0.0390355	0.184312	0.256946	0.0331115	0.014042	1
AC026355.4	0	0.0681109	0.0672203	0	0	0	0	0	-0.000300858	1
AC026369.8	0.0117823	0	0	0	0	0.022867	0.0524583	0	0.0145109	1
AC026371.1	0	0	0	0	0	0	0	0	0	1
AC026396.1	0	0	0	0	0	0	0	0	0	1
AC026402.1	0	0	0.968321	0	0	0	0	0	0.244241	1
AC026403.1	0	0.53081	0	0.455132	0	0	0	0	-0.288861	1
AC026407.1	0.761843	0	0.863755	0	0.909591	0	0	0	0.66214	1
AC026410.1	0	0	0	0	0.0367201	0.0346617	0.0402257	0	0.014941	1
AC026410.2	0	0	0	0	0	0	0	0	0	1
AC026410.3	0	0	0	0	0	0	0	0	0	1
AC026412.1	4.46715	3.50139	7.26157	7.5861	6.12663	5.81512	3.75002	1.94334	0.244949	0.838293
AC026412.2	0	0.151906	0	0.168108	0.0380603	0.143516	0.0831824	0.0755484	-0.139395	1
AC026421.1	0	0	0	0	0	0	0	0	0	1
AC026427.2	0	0	0	0	0	0	0	0	0	1
AC026434.1	0	0	0	0	0	0	0	0	0	1
AC026436.1	0.578112	2.46204	0	0.531542	0	1.14796	4.82463	2.72898	-0.551997	1
AC026444.1	0	0	0	0	0	0	0	0	0	1
AC026458.1	0.404582	0	0	0.673493	0	0.181294	0	0.170748	-0.18013	1
AC026461.4	0	0	0	0	0	0	0	0	0	1
AC026462.1	0	0	0	0	0	0	0	0	0	1
AC026464.1	0	0	0	0	0	0	0	0	0	1
AC026464.3	0	0	0	0	0	0	0	0	0	1
AC026464.4	42.5818	49.2999	47.9922	53.3523	43.0207	53.2691	45.6647	36.9557	-0.0901381	0.489185
AC026464.5	0.209703	0	0.136084	0.060748	0.207184	0.196495	0	0.178415	0.037406	1
AC026464.6	0	0.314791	0	0	0.317696	0.327717	0.727449	0	0.0957199	1
AC026468.1	0	0	0	0	0	0	0	0	0	1
AC026470.1	0	0	0	0	0	0	0	0	0	0.69296
AC026477.1	0	0	0	0.0806438	0	0	0	0	-0.0279728	1
AC026616.1	0	0	0	0	0	0	0	0	0	1
AC026634.2	0	0	0	0	0	0	1.97304	0	0.392985	1
AC026688.1	0	0	0	0	0	0	0	0	0	1
AC026700.1	0	0	0	0	0	0	0	0	0	1
AC026740.3	0	0	0	0.034452	0	0	0.0355433	0.254358	-0.081357	1
AC026774.2	0	0	0	0	0	0	0	0	0	1
AC026785.1	0	0	0	0	0.10262	0	0	0	0.0352339	1
AC026786.1	0	0	0	0	0.341738	0.0410735	0	0.626829	-0.0840079	1
AC026798.1	0	0	0.31188	0	0	0.145274	0	0	0.0489857	1
AC026801.1	0.217527	0	0	0	0	0	0	0.737111	-0.128184	1
AC026826.1	0	0.310812	0	0	0	0	0	0	-0.0976152	1
AC026826.2	0	0	0	0	0	0	0	0	0	1
AC026826.3	0	0	0	0	0	0	0	0	0	1
AC026877.1	0.286111	0.184995	0.101453	0.209334	0.132745	0.27524	0.086681	0.044735	-0.0327062	1
AC026884.1	0	0	0	0	0	0	0	0	0	1
AC026898.1	0	0	0	0	0	0	0	0	0	1
AC026951.1	0	0	0	0	0	0	0	0	0	1
AC026951.2	0	0	0	0	0	0	0	0	0	1
AC026954.1	0.320562	0.236291	0.113672	0.0780076	0.14836	0.0559566	0.517735	0.400662	0.0947316	0.922791
AC026954.2	0	0	0.436909	0	0	0	0.28946	0.62436	0.0474661	1
AC026956.1	0	0	0	0	0	0.232383	0	0	-0.0753627	1
AC027088.4	0	0	0	0	0	0	0	0	0	1
AC027104.1	1.08724	0.076179	0.906561	0.738837	0.687538	0	0.428287	0.39575	0.469173	0.466139
AC027119.1	0	0	0	0	0	0	0	0	0	1
AC027124.1	0	0	0	0	0	0	0	0	0	1
AC027124.2	0	0	0	0	0	0	0	0	0	1
[truncated: 33,678 more rows]

## Sheet: 02_Day6
genes	Y2425-6D-LPCAT4	Y2425-6D-Scr	Y2486-6D-LPCAT4	Y2486-6D-Scr	Y2492-6D-LPCAT4	Y2492-6D-Scr	Y2503-6D-LPCAT4	Y2503-6D-Scr	log2FC_by_donor	q
A1BG	30.8201	22.0136	38.0343	17.6777	24.5794	20.1901	28.4254	23.4734	0.51708	0.126248
A1CF	0.0198127	0.0486255	0.048901	0.0558731	0.05964	0.0562226	0.0228625	0.0555789	-0.0226288	0.836206
A2M	0.219874	0.620841	0.14074	0.174603	1.69677	0.631735	0.457371	0.128366	0.160437	1
A2ML1	11.774	14.1906	4.0454	4.33816	23.1001	21.6382	12.8849	20.7017	-0.221337	0.575124
A2MP1	0.00770864	0.0155309	0.137161	0.00808139	0.00977414	0	0.00653652	0.0831143	0.017729	1
A3GALT2	0.124667	0.755135	0.207916	0.0433504	0.206656	0.121008	0.172984	0.0900231	-0.0546863	1
A4GALT	98.6969	91.6136	101.33	98.1046	91.8432	98.5415	75.0187	84.4299	-0.0290901	1
A4GNT	0.101007	0.183298	0.0509563	0.0845584	0.0254278	0.0197259	0.0170135	0.111053	-0.0672348	1
AAAS	31.162	30.0581	32.3721	30.8438	33.2211	31.1718	32.1456	33.1121	0.0414089	0.834852
AACS	16.4393	14.2812	15.7595	17.1706	18.8561	17.7709	14.3324	16.8868	-0.0168152	1
AACSP1	0.0287964	0.221769	0.0996693	0.128523	0.178393	0.0979337	0.080221	0.121209	-0.0592698	0.834852
AADAC	0.465481	0.441518	0.0186229	0	0.111474	0	0.09324	0.0243366	0.0742	1
AADACL2	0	0	0.00964764	0	0	0	0	0	0.00346297	1
AADACL3	0.0585331	0.0505432	0.00706319	0.0350615	0.0635901	0	0.0141758	0.0278124	0.0102604	1
AADACL4	0.0933792	0.0470804	0.156836	0.0244178	0.117323	0.0911012	0.0392547	0.0256098	0.0727826	1
AADACP1	1.06689	0.685403	0.0597822	0	0.0886751	0.147647	0	0	0.0755071	1
AADAT	1.6077	2.62813	1.74512	3.12918	1.5532	3.0141	1.27695	1.29479	-0.432366	0.192595
AAGAB	32.2303	31.7712	43.4611	36.6665	43.42	43.6824	35.8672	33.4293	0.0873847	0.834852
AAK1	26.3532	24.7404	30.1179	30.4268	34.7564	34.1523	33.035	31.5047	0.0410958	1
AAMDC	30.5148	32.4092	37.897	39.5059	33.219	36.2003	33.062	39.0094	-0.123845	0.818252
AAMP	113.937	118.714	142.916	129.415	134.891	129.529	116.65	141.972	-0.0349443	0.852905
AANAT	2.63542	0.743393	1.40545	2.00296	9.17383	9.00879	5.83726	4.82196	0.248914	1
AAR2	13.9837	13.5021	18.4441	17.5376	15.4385	15.0724	14.2039	13.8463	0.0457103	0.834852
AARD	0	0.0527585	0.122841	0.0352039	0.181065	0.0643821	0.0608925	0.22693	-0.00415955	1
AARS1	51.9256	44.3943	61.2504	54.9752	56.3272	55.819	50.6478	51.3622	0.0919438	1
AARS1P1	0	0	0	0	0	0	0	0	0	1
AARS2	5.56948	5.38671	6.02154	5.46222	6.70512	6.0356	5.46399	5.87027	0.0509166	0.834852
AARSD1	23.921	22.87	29.6008	29.0099	36.0665	31.1654	32.2707	28.6428	0.115367	0.704755
AASDH	7.36072	8.34286	7.35782	7.37147	7.83628	7.24135	7.17845	6.64805	0.00867605	0.834853
AASDHPPT	22.0297	21.4193	20.5442	18.6469	19.6021	18.7372	20.7007	20.1329	0.0679669	0.834852
AASS	3.3898	4.76377	4.63196	5.73807	3.20647	2.6737	2.82182	3.53739	-0.175946	0.315163
AATF	32.0667	31.5458	32.7286	32.3602	33.2497	28.9921	29.2718	32.8404	0.0173732	0.834852
AATK	0.410092	0.759559	0.320988	0.69063	0.558721	0.368798	0.618786	0.434003	-0.0782626	1
ABAT	4.0151	3.25085	3.10179	3.16769	8.5482	6.17466	4.48776	5.04519	0.122071	0.828288
ABBA01000935.1	0	0	0	0	0	0	0	0	0	1
ABBA01000935.2	0	0	0	0	0	0	0	0	0	1
ABBA01006766.1	0	0	0	0	0	0	0	0	0	1
ABCA1	12.7465	11.733	9.92038	10.3173	12.3252	9.22614	10.2978	12.4007	0.0486538	0.842697
ABCA10	1.50727	1.38941	0.994007	0.850921	1.16555	1.22354	1.04221	0.893113	0.0620332	0.916133
ABCA11P	1.92265	2.37159	2.41966	2.0454	2.96001	3.21804	2.32594	1.97699	0.00747591	0.908376
ABCA12	1.97168	2.76646	2.36278	2.51732	6.27298	5.33011	5.70177	6.66687	-0.100134	0.757639
ABCA13	0.903005	1.84804	0.805868	1.37672	1.07694	1.18099	1.0631	1.96577	-0.393023	0.0172114
ABCA17P	0.910567	0.847927	0.906201	1.03699	1.33916	1.65303	1.91201	1.20885	0.0423565	1
ABCA2	10.6568	10.6787	12.9725	7.93473	13.9558	10.4355	12.2549	10.5501	0.307052	0.134338
ABCA3	1.62481	1.17234	1.0785	1.10911	1.96499	1.99469	1.92731	2.18843	0.0285539	1
ABCA4	0.664562	0.0173006	0.128763	0.00900055	0.199767	0.0925299	0.0291097	0.0380733	0.248695	1
ABCA5	6.5541	8.57878	7.85583	7.00108	10.0348	5.83898	9.90125	9.33898	0.142612	0.834852
ABCA6	0.167103	0.380333	0.255896	0.249887	0.337674	0.292326	0.266268	0.643526	-0.140405	0.750274
ABCA7	15.5241	16.248	15.1192	14.9239	17.0577	14.0229	15.3733	16.7182	0.0268257	0.603659
ABCA8	0.0502491	0.236449	0.133997	0.224642	0.107597	0.30598	0.33902	0.53279	-0.194774	0.283025
ABCA9	0.606408	1.54199	1.16842	1.12625	0.897795	1.11027	1.1474	0.886709	-0.150041	0.923665
ABCB1	0.311533	0.211232	0.486856	0.410115	0.723758	0.122642	0.280005	0.178108	0.232392	1
ABCB10	8.45849	7.6349	7.34548	7.97166	9.08136	7.28235	7.09382	8.10232	0.0353042	0.834852
ABCB10P1	0	0	0	0	0	0	0	0	0	1
ABCB10P3	0	0	0	0	0	0	0	0	0	1
ABCB10P4	0	0	0	0	0	0	0	0	0	1
ABCB11	0.510645	0.938521	0.514985	0.911012	0.133744	0.200337	0.366089	0.63242	-0.258533	0.834852
ABCB4	1.89802	5.38261	1.44906	3.11657	1.49207	2.74803	1.51852	2.56789	-0.744895	0.00963303
ABCB5	0.0107169	0.0487693	0.173069	0.0393712	0.0604806	0.0416377	0.134011	0.0183261	0.0755897	0.836206
ABCB6	6.69578	4.48985	4.94171	4.81346	5.58505	6.05878	6.3551	5.60065	0.143674	0.83695
ABCB7	18.9606	19.8531	17.0659	18.3054	14.0291	13.0478	16.2351	15.1445	0.00821827	0.834853
ABCB8	8.74612	10.6301	12.162	10.744	15.0244	11.4755	12.6228	12.6238	0.0676398	0.834852
ABCB9	4.3174	4.204	5.25017	5.32904	5.73989	5.27531	3.93844	5.18513	-0.0521747	0.834853
ABCC1	17.9127	15.5049	15.4116	17.9805	20.2896	18.2685	15.6473	17.3467	-0.00241923	1
ABCC10	7.9068	9.31981	7.67561	9.8596	16.5836	15.983	9.57569	10.4404	-0.149903	0.834852
ABCC11	0.503721	0.144691	0.363792	0.0932627	0.198174	0.447523	0.462822	1.12726	-0.0251073	1
ABCC12	0	0	0	0	0	0	0	0	0	1
ABCC13	0.0129123	0.0682742	0.0707845	0.0580936	0.0999196	0.168374	0.0500164	0.0873899	-0.0492834	0.781834
ABCC2	0.837759	1.06751	1.50873	2.61486	0.35349	0.447655	0	1.06639	-0.460269	0.619042
ABCC3	30.0494	31.0406	25.6691	17.0112	27.9898	25.063	23.0598	20.5616	0.20816	0.386317
ABCC4	2.48891	1.84406	1.73153	1.37258	0.48759	1.30195	1.45909	1.74841	-0.0730681	1
ABCC5	21.1776	17.6115	28.2742	26.017	43.891	41.4347	24.516	21.0477	0.165157	0.535131
ABCC6	0.793581	0.316331	0.606623	0.604884	1.2651	1.00647	1.02725	1.25679	0.117011	0.834852
ABCC6P1	0.0611407	0	0.5009	0.254281	0.118133	0.118049	0.107893	0	0.123127	1
ABCC6P2	0.225386	0.0760211	0.0618426	0.187335	0.524589	0.173501	0.46461	0.220506	0.166753	1
ABCC8	0	0	0	0	0	0	0	0	0	1
ABCC9	0.0646284	0.164646	0.213593	0.105994	0.253586	0.156512	0.198895	0.16355	0.0409632	1
ABCD1	7.11389	6.95344	7.12983	5.68996	10.0045	5.55601	6.10109	7.24991	0.210228	0.506237
ABCD1P2	0	0	0	0	0	0	0	0	0	1
ABCD1P3	0	0	0	0	0	0	0	0	0	1
ABCD1P4	0	0	0	0	0	0	0	0	0	1
ABCD1P5	0	0	0	0	0	0	0	0	0	1
ABCD2	0	0	0	0.0104142	0	0	0	0.00551795	-0.00572141	1
ABCD3	33.5469	32.8693	36.4791	33.6178	46.54	40.3194	38.0403	40.6067	0.0634052	0.827178
ABCD4	29.7309	31.9206	29.0314	35.4423	35.5302	29.3445	29.8458	39.1364	-0.122656	0.784252
ABCE1	43.8374	45.9351	53.1413	49.3949	46.4938	45.9855	48.9466	40.7183	0.0781802	0.928967
ABCF1	43.089	39.8827	48.4343	49.0372	54.495	46.3475	45.887	44.207	0.0932878	0.723277
ABCF2	20.1194	19.7843	27.5851	25.4819	31.2941	30.0713	28.9359	21.3845	0.1521	0.802141
ABCF2P1	0	0	0	0	0	0	0	0	0	1
ABCF2P2	0	0	0	0	0	0	0	0	0	1
ABCF3	27.8078	26.491	33.7885	33.0809	33.997	32.7017	27.0984	29.8561	0.00412378	0.834852
ABCG1	32.8823	26.7135	21.8836	24.2044	17.8117	13.315	15.4773	16.7477	0.109383	0.834852
ABCG2	0.176562	0.157065	0.0895296	0.140689	0.0716661	0.0622959	0.0838704	0.27985	-0.0673013	0.836152
ABCG4	0.0166292	0.0083762	0.0632104	0.159588	0.258531	0.162038	0.03524	0.0829681	-0.0158419	1
ABCG5	0.0133867	0.0654135	0.0476047	0.0227302	0.0411768	0	0.0183827	0.0139348	0.00674254	1
ABCG8	0	0	0	0	0	0	0	0	0	1
ABHD1	0.846304	1.01919	0.375937	0.505379	0.153086	0.733489	0.15229	0.16234	-0.21489	0.669119
ABHD10	27.0594	27.1032	28.1299	29.5826	24.8136	23.5725	23.0025	26.0768	-0.0438116	0.834852
ABHD11	15.7886	17.6604	20.1763	14.3894	32.4417	22.8639	18.4356	25.1369	0.0918604	1
ABHD11-AS1	7.35119	5.30584	1.10988	0.96283	3.18236	2.5139	2.42765	2.13474	0.22241	0.834852
ABHD12	110.093	113.231	91.3795	74.4306	76.7815	69.7877	87.1317	92.467	0.0758427	0.773878
ABHD12B	4.21383	6.26597	3.84598	5.86994	6.21736	5.98166	4.28373	5.18666	-0.290507	0.683892
ABHD13	4.44951	5.17174	7.05401	6.77174	6.10864	5.95803	5.13841	5.06551	-0.0199876	0.834852
ABHD14A	4.26072	5.81474	4.19996	4.62818	4.49028	6.78577	5.74815	5.38536	-0.227951	0.721889
ABHD14A-ACY1	1.84303	3.62741	0.57459	3.70357	1.8657	4.29903	2.78489	1.43791	-0.633446	0.740129
ABHD14B	28.9907	30.1961	25.4833	24.8759	25.8785	26.087	29.5051	29.2384	-0.0054635	0.837781
ABHD15	2.12042	2.71167	2.42177	2.26912	2.64084	2.91678	2.13604	2.70295	-0.132404	0.591952
ABHD16A	22.4912	19.5549	25.9836	23.1443	31.9238	30.5104	23.0251	22.6394	0.109923	0.719804
ABHD16B	3.60185	3.98553	3.63156	4.62963	4.17567	3.0733	3.88699	4.27558	-0.0404777	0.842697
ABHD17A	39.9562	33.4499	37.2	35.9926	33.2481	37.1196	29.293	29.0579	0.0381618	1
ABHD17AP1	0.0954282	0.0965607	0	0	0.118867	0.0464826	0	0.104161	-0.0119878	1
ABHD17AP3	0	0	0	0	0	0	0	0	0	1
ABHD17AP4	0	0	0	0	0	0	0	0	0	1
ABHD17AP5	0	0	0	0	0	0	0	0	0	1
ABHD17AP6	0	0	0	0	0	0	0	0.0438821	-0.0154897	1
ABHD17AP7	0	0	0	0	0	0	0	0	0	1
ABHD17AP8	0	0	0	0	0	0	0	0	0	1
ABHD17AP9	0	0	0	0	0	0	0	0	0	1
ABHD17B	24.7105	23.9871	22.7155	23.1466	20.6229	19.5627	20.0893	23.3172	-0.0294381	0.834852
ABHD17C	49.1272	42.3846	36.9811	34.1205	32.4306	31.5139	25.9123	25.9788	0.0894842	0.834852
ABHD18	4.05113	4.47885	5.18647	5.61917	3.83232	4.34028	5.17883	5.45152	-0.105326	0.825658
ABHD2	113.085	98.4059	98.697	90.6795	86.7667	58.6369	106.681	112.312	0.200895	0.127472
ABHD3	10.5016	15.8823	12.8562	15.9451	9.38129	9.91734	11.9349	14.5058	-0.294546	0.134929
ABHD4	22.8271	17.1299	20.6724	19.706	16.1345	11.7122	15.2951	16.8426	0.189957	0.585613
ABHD5	27.227	22.1877	27.1944	24.5468	24.984	26.7707	27.898	30.9577	0.0462123	1
ABHD6	4.07166	9.85243	4.11706	7.77566	6.88037	6.51726	7.63203	5.95843	-0.374172	0.80874
ABHD8	12.5073	11.6366	13.2192	14.0321	12.7619	11.0784	9.84633	12.8036	-0.035913	0.837596
ABI1	35.8412	34.7652	38.8564	38.5722	37.7886	34.1005	34.4784	40.0776	-0.00354598	0.849882
ABI1P1	0	0	0	0.0763043	0.136701	0	0.030508	0.0794466	0.00295766	1
ABI2	32.0947	27.3769	25.1047	28.2111	26.5884	20.9493	20.7763	24.5204	0.0401674	1
ABI3	0	0.0165245	0	0	0	0.0320516	0	0	-0.01729	1
ABI3BP	63.3959	70.465	38.602	51.3417	22.9991	13.3423	26.1377	28.9951	0.0114033	1
ABITRAM	22.8915	23.0013	22.0638	18.9412	27.7338	22.4843	29.4111	23.8702	0.196121	0.607336
ABITRAMP1	0	0	0	0	0	0	0	0	0	1
ABL1	15.5709	15.4141	16.3178	15.9038	17.1353	19.6449	14.0535	16.3558	-0.0859218	0.955043
ABL2	5.26352	5.83173	9.18935	6.49846	7.27506	5.48361	7.54818	6.08692	0.234887	0.205746
ABLIM1	11.22	12.2203	8.6584	7.62232	15.0389	13.0219	11.4855	13.328	0.011374	0.834852
ABLIM2	0.121052	0.184002	0.244036	0.147867	0.172328	1.24027	0.235798	0.246288	-0.227308	0.843702
ABLIM3	20.4456	18.5611	75.7168	61.8235	79.4025	62.3591	19.8497	20.3383	0.182801	0.177408
ABO	2.74756	6.71482	8.28142	8.29265	12.7936	15.0287	10.2466	15.5338	-0.454003	0.208176
ABR	33.6852	37.8434	30.3074	31.1602	43.258	36.105	41.3793	46.7049	-0.0296438	0.834852
ABRA	0.0372256	0.0364366	0.0417462	0.0404118	0.0305032	0.059017	0.0305973	0.0666671	-0.0215148	1
ABRACL	124.888	130.187	189.747	183.058	162.95	176.354	166.543	175.512	-0.0491451	1
ABRAXAS1	4.90726	6.38785	4.64162	6.65235	5.79624	5.15524	4.74082	5.69309	-0.210238	0.425612
ABRAXAS2	10.9421	11.7889	14.0167	12.5939	12.7213	11.5942	11.0007	11.8901	0.0163214	0.834852
ABT1	8.41874	7.87515	10.5704	9.72222	9.014	9.55313	9.7617	9.1794	0.0500496	1
ABT1P1	0.0581278	0	0	0	0.0715915	0.112335	0.0479747	0.124495	-0.0184989	1
ABTB1	15.4069	11.9229	13.1508	12.6488	12.0631	8.24944	10.8005	13.357	0.152907	0.763009
ABTB2	7.43053	7.69134	6.1783	6.57454	8.38626	7.84942	8.85118	10.1216	-0.0528749	0.834852
AC000041.1	0	0	0	0	0	0	0	0	0	1
AC000077.1	0	0	0	0	0	0	0	0	0	1
AC000078.1	0.879873	2.10447	1.6434	1.9066	1.65527	0.76832	1.36959	2.86979	-0.245447	1
AC000081.1	0	0	0	0	0	0	0	0.539695	-0.155661	1
AC000089.1	0.302771	0.183581	0.551407	0.25189	0.446926	0.292325	0.399253	0.388357	0.155549	0.834852
AC000093.1	0.155186	0.176126	0.0565099	0.294142	0.403694	0.331223	0.148256	0.11054	-0.048487	1
AC000095.1	0	0	0.0436935	0.0548071	0.260077	0.254629	0.609814	0.282865	0.0796237	1
AC000095.2	0	0	0.919742	0	0	0	0	0	0.235228	1
AC000111.1	0	0	0	0	0	0	0	0	0	1
AC000111.2	0	0	0	0	0	0	0	0	0	1
AC000120.3	0	0.937956	0	0.231334	0	0	0	0.367731	-0.426636	1
AC000362.1	0	0	0	0	0	0	0	0	0	1
AC000367.1	0.280744	0.972545	1.18247	0.718061	1.30519	0.658541	0.718842	0.610741	0.072697	1
AC000374.1	0	0	0	0	0	0	0	0	0	1
AC001226.2	0.874443	0.959231	1.50325	1.41331	1.64676	0.615427	0.704664	1.29626	0.0678699	1
AC002056.1	0	0	0	0	0	0	0	0	0	1
AC002056.3	0	0	0	0	0	0	0	0	0	1
AC002069.3	0	0	0	0	0	0	0	0	0	1
AC002069.4	0	0	0	0	0	0	0	0	0	1
AC002075.1	0	0	0	0.0842412	0.296735	0.0780665	0.0662539	0.342869	-0.0457539	1
AC002075.2	0	0	0	0	0	0	0	0	0	1
AC002076.2	0	0	0	0	0	0	2.8065	0	0.482116	1
AC002094.3	0	0	0	0	0	0	0	1.97539e-05	-7.12464e-06	1
AC002127.1	0	0	0	0	0	0	0	0	0	1
AC002310.3	0.144063	0.072862	0	0	0	0.0693244	0.0589859	0.0764139	-0.00688679	1
AC002310.4	7.47543e-05	0.304356	0	0	0.948752	0.577119	0	0	-0.0194927	1
AC002366.1	0.033621	0.0339245	0	0	0	0	0	0	-0.000105888	1
AC002381.1	0	0	0	0	0	0	0	0	0	1
AC002429.1	0	0	0	0	0	0	0	0	0	1
AC002456.2	0	0	1.18157	0.606066	0	0	0.232904	0.300757	0.0911361	1
AC002470.2	0.733006	0.299698	0.290307	0.250338	0.34806	0.507877	0	0.664465	-0.109049	0.867548
AC002472.2	0.457557	0.462009	1.10479	0.953978	0.737781	0.621098	1.52019	0.592958	0.21624	0.834852
AC002472.3	0.0955477	0.0968459	0.156266	0.0988862	0.34656	0	0.541808	0	0.281406	1
AC002472.4	0	0	0	0	0	0	0	0	0	1
AC002486.1	0	0	0	0	0	0	0	0	0	1
AC002486.2	0	0	0	0	0	0	0	0	0	1
AC002487.1	0	0	0	0	0	0	0	0	0	1
AC002504.1	0	0	0	0	0	0	0	0	0	1
AC002511.3	0	0	0	0	0	0	0	0	0	1
AC002519.2	0	0	0	0.0587282	0	0	0	0	-0.0205831	1
AC002524.1	0	0	0	0	0	0	0	0	0	1
AC002542.1	0	0	0	0	0	0	0	0	0	1
AC002543.1	0.0358906	0.0180893	0.131503	0.11271	0.158325	0.0350681	0.121056	0.0790458	0.0666467	0.834852
AC002545.1	0	0	0	0	0	0	0	0	0	1
AC002558.1	0.0602835	0.243687	0.548925	0.0626856	0.296604	0.174597	0	0.0644523	0.09146	1
AC002984.1	0.793823	0.201966	0.793015	1.01514	0	0.38077	0.622294	0.602218	-0.00958981	1
AC002985.1	1.09548	0.354189	0.627719	0.82099	1.16519	0.275468	0.871722	0.650198	0.353293	0.657301
AC002996.1	0.496542	0.944931	0	0	0	0	0	0	-0.0945216	1
AC003001.2	0.0571784	0.115637	0.0945127	0.0593246	0.353615	0.165287	0.0470728	0.18329	0.00229633	1
AC003002.1	0	0	0	0	0	0	0	0	0	1
AC003002.2	2.13968	2.33925	1.91454	1.94922	1.71837	2.04518	3.54215	2.78987	-0.00213263	1
AC003002.3	0.738436	0.571152	1.40767	0.664945	0.687934	0.472215	0.991525	0.486474	0.324345	0.834852
AC003005.1	0	0	0	0	3.41509	1.03852	1.87674	1.77409	0.291836	1
AC003006.1	1.08678	0.557853	0.629077	0	1.57371	1.69369	0.508875	0.383957	0.296179	1
AC003042.2	0.455456	1.38037	1.64588	1.25557	1.35671	0.881433	0.908955	1.15156	-0.0817792	1
AC003071.1	0	0	0	0	0	0	0	0	0	1
AC003072.1	3.24542	5.78149	3.13047	3.35789	4.74996	3.67208	2.62579	3.59621	-0.19892	0.834852
AC003080.1	0.0650505	0	0.0537561	0.0675847	0	0.376304	0.160433	0	-0.0435059	1
AC003669.1	0	0	0	0	0	0	0	0	0	1
AC003685.2	0	0	0	0	0	0	0	0	0	1
AC003686.1	0	0	0	0	0.0508917	0	0	0	0.0179035	1
AC003688.2	21.225	31.4465	23.1491	24.156	44.8725	38.8656	30.9426	43.2215	-0.217898	1
AC003958.1	0	0	0	0	0	0	0	0	0	1
AC003958.3	0	0.0151717	0.0125968	0	0	0	0.0125985	0.0328417	-0.00805521	1
AC003958.4	0	0	0	0	0	0	0	0	0	1
AC003976.1	0	0	0	0	0	0	0	0	0	1
AC003989.1	0	0	0	0.239164	0.139079	0	0	0.600882	-0.200092	1
AC003989.2	0	0	0	0	0	1.00906	0	0	-0.25163	1
AC004004.1	0	0	0	0	0	0	0	0	0	1
AC004006.1	0	0	0	0	0	0	0	0	0	1
AC004022.1	0	0	0	0	0	0.190253	0	0	-0.0628171	1
AC004022.2	0	0	0	0	0	0	0	0	0	1
AC004024.1	1.53212	1.49251	0	0.698087	0	2.38044	0	0	-0.624594	1
AC004057.1	288.307	250.294	1444.51	1287.92	754.893	870.561	1262.32	1331.32	0.0216252	1
AC004062.1	0	0	0	0	0	0	0	0	0	1
AC004069.2	0	0	0.0307603	0	0	0	0	0	0.0109272	1
AC004074.1	0	0	0	0	0	0	0	0	0	1
AC004076.1	0.72012	1.3349	0.226429	1.4454	3.44721	1.09858	1.32953	0.515065	0.0669215	1
AC004080.3	0	0	0	0	0	0	0	0	0	1
AC004099.1	0	0	0	0	0	0	0	0.30936	-0.0972155	1
AC004129.2	0	0	0.0506114	0	0	0	0	0	0.0178073	1
AC004129.3	0	0	0	0	1.3801	0	0	0	0.312756	1
AC004134.1	0	2.41235	2.00433	2.36452	0	0	0.63257	1.80789	-0.679116	1
AC004217.2	0	0.10555	0	0	0	0	0	0	-0.0361911	1
AC004223.1	0	1.96427	0.50999	1.20811	0	0	0.668108	3.98001	-0.923471	1
AC004223.3	0	0	0	0.725304	0	0.107418	0	0.143598	-0.281908	1
AC004224.1	0	0	0	0.236485	0	0	0	0.118886	-0.117077	1
AC004381.3	0.203073	0.204847	0.121545	0.0909563	0.0363295	0	0.0486323	0.285291	-0.0510837	1
AC004383.1	0.559633	0.579406	0.44464	0.542263	0.67845	2.33291	0.433503	0	-0.145656	1
AC004386.1	0.263709	0.0666496	0.108902	0.410909	0.161663	0.508315	0.433351	0.0702315	-0.0145481	1
AC004386.2	0	0	0	0	0	0	0	0	0	1
AC004453.1	0	0.256083	0	0	0	0	0	0	-0.0822329	1
AC004461.2	0	0	0	0	0	0.251092	0	0	-0.080797	1
AC004467.1	0	0	0	0	0	0.423542	0	0	-0.127371	1
AC004486.1	0	0	1.27357	0	0	0.856604	0	0	0.0730733	1
AC004522.3	0	0	0	0	0	0	0	0	0	1
AC004552.1	0	0	0	0.769327	1.35016	0.378995	0.885516	0	0.215225	1
AC004554.1	0	0	0	0	0	0	0	0	0	1
AC004556.3	0	0	32.0239	31.6447	32.6703	33.266	0	0	-0.00215987	1
AC004584.2	0	0.505094	0	0	0.290254	0	0.772815	0	0.150961	1
AC004593.2	0	0	0	0	0	0	0	0	0	1
AC004674.2	0	0	0	0	0	0	0	0.147355	-0.049578	1
AC004675.2	0	0	0	0	0	0	0	0	0	1
AC004678.1	0.143733	0.145161	0.0797268	0.199749	0.415495	0.371463	0.0397546	0	-0.0130081	1
AC004690.1	0	0	0	0	0	0	0	0	0	1
AC004691.2	0	0	0	0	0	0	0	0	0	1
AC004692.1	0	0	0	0	0	0	0	0	0	1
AC004696.1	19.6979	18.8485	14.6135	11.1695	15.0816	13.4909	10.1839	12.1086	0.085288	0.834852
AC004706.2	0	0	0	0	0	0	0.419555	0	0.12636	1
AC004706.3	1.74336	1.7104	1.82671	1.60724	2.15084	1.60929	1.70915	1.88124	0.0793171	0.815205
AC004790.1	0	0	0	0	0	0	0	0	0	1
AC004801.1	0	0	0	0	0	0	0	0	0	1
AC004801.2	1.16955	0.384352	0.314443	0	0.466872	0.12228	0.156449	0.067625	0.386061	1
AC004805.1	0.0218827	0	0	0	0	0	0	0	0.0078074	1
AC004805.2	0	0	0	0	0.196704	0	0	0	0.0647666	1
AC004805.3	0.48301	0	0	0	0	0	0	0	0.142132	1
AC004812.1	0	0	0	0	0	0	0	0	0	1
AC004825.1	0	0	0	0	0	0	0	0	0	1
AC004832.2	0.166741	0	0	0	0.196704	0	0	0.507058	-0.0275461	1
AC004832.3	0.343908	1.32293	0.621079	1.14426	1.39224	1.18993	1.41439	2.34879	-0.384386	0.773878
AC004835.2	0	0	0	0	0	0	0	0	0	1
AC004837.1	0	0	0.150179	0	0	0	0	0	0.0504646	1
AC004840.1	0.330847	0.339179	0	0	0.389021	0	0	0.333546	0.0124492	1
AC004840.2	0	0	0	0	0	0	0	0	0	1
AC004852.1	0	0	0	0	0	0	0	0	0	1
AC004852.3	0	0	0	0	0	0	0	0	0	1
AC004854.1	0	0	0	0	0	0	0.573225	0	0.163431	1
AC004858.1	0	0	0.611768	0	0	0	0	0	0.172161	1
AC004865.1	0.0427644	0	0.035644	0.0446035	0.106259	0.0414954	0	0	0.0337547	1
AC004866.1	0	0	0	0	0	0	0	0	0	1
AC004866.2	0	0	0	0	0	0	0	0	0	1
AC004870.1	0.103753	0.0524049	0	0	0.128257	0	0.0862873	0.111606	0.0523959	1
AC004884.1	0	0.466758	0	0	0	0	0	0	-0.138158	1
AC004890.1	0	0	0	0	0	0	2.44455	0	0.446079	1
AC004890.2	2.43122	4.21131	4.07202	4.90844	9.24164	10.5426	8.10788	6.61214	-0.184213	0.834852
AC004890.3	0.113154	0.114205	0.157495	0.275582	0.422968	0.293201	0.125866	0.163855	-0.0128577	1
AC004898.1	0	0.197723	0.161607	0.0677319	0.479797	0.0636665	0.214357	0.2151	0.0841873	1
AC004899.1	0	0	0	0	0	0	0	0	0	1
AC004910.1	0.132753	0.253298	0.168384	0.362007	0.232209	0.0610231	0.107993	0.135311	-0.0466159	1
AC004911.1	0	0	0	0	0	0	0	0	0	1
AC004922.1	2.5966	3.2283	3.10266	4.59484	2.81684	2.6854	2.38068	3.60429	-0.269022	0.323533
AC004923.1	0.836399	1.09611	1.37124	1.47599	1.0179	0.553778	0.94453	1.02069	0.0171123	1
AC004923.2	0	0	0	0	0	0	0.24985	0	0.0804387	1
AC004923.3	0	0	0	0	0	0	0	0.716119	-0.194787	1
AC004938.1	0	0	0	0	0	0	0	0	0	1
AC004941.2	0	0	0	0	0	0	0	0	0	1
AC004945.1	0	0	0.0733875	0	0.054681	0	0	0.0952457	0.0119308	1
AC004951.2	0.754937	1.20325	0.467949	0.781165	2.15598	1.64026	0.675728	1.49014	-0.230316	0.806873
AC004951.3	0.791514	1.16756	1.1449	1.39608	1.71723	1.70081	0.858009	1.97521	-0.276287	0.511512
AC004965.1	0	0	0	0	0	0	0	0	0	1
AC004967.1	6.38674	8.14306	9.58459	4.51293	7.98358	4.59446	5.95372	2.4209	0.585009	0.250558
AC004975.1	7.48257	5.24337	6.52362	3.43158	6.78713	9.6187	8.25117	4.9335	0.349773	0.848253
AC004980.1	1.69545	2.96747	2.55192	1.98694	2.64318	2.16018	1.98298	2.59491	-0.0929432	0.852168
AC004980.2	0.173219	0.494441	0.311044	0.639814	0.0930383	0.300703	0.18391	0.252964	-0.251171	1
AC004980.3	8.80763	6.90752	2.95352	1.38568	9.69691	10.8914	7.47457	3.58184	0.443476	0.834852
AC004980.5	0	0	0	0.874153	1.34046	0.959703	2.84964	0	0.32366	0.886646
AC004980.6	1.69545	2.96747	3.36576	2.49018	2.64318	2.16018	1.98298	2.59491	-0.0746936	1
AC004980.7	0.173219	0.494441	0.311044	0.639814	0.0930383	0.300703	0.18391	0.252964	-0.251171	1
AC004986.1	0	0.202672	0	0	0	0	0	0	-0.0665608	1
AC004987.1	0	0	0	0	0	0	0	0	0	1
AC004987.2	0	0	0	0	0	0	0	0	0	1
AC004987.3	0	0.51927	2.97981	3.10906	1.0895	2.23074	1.07439	4.52964	-0.673173	1
AC004997.1	0.138054	0.605651	0.153416	0.221107	0.460848	0.984133	0.244294	0.420324	-0.302865	0.672324
AC005000.1	0	0	0	0	0	0	0	0	0	1
AC005000.2	0	0.997303	0	0.475627	0	0	0.375247	0	-0.274923	1
AC005002.1	0	0	0	0	0	0	0	0	0	1
AC005002.2	0	0	0	0	0	0	0	0	0	1
AC005005.1	0	0	0	0	0	0.076874	0.0652185	0	-0.00392502	1
AC005005.2	0	0	0	0	0	0	0	0.300757	-0.0948379	1
AC005008.1	0	0	0	0	0	0	0	0	0	1
AC005011.1	0	0	0	0	0	0	0.674026	0	0.18583	1
AC005014.1	0	0.0111397	0	0.0115836	0	0.0432909	0	0.0122301	-0.0278192	1
AC005019.1	0	0	0	0	0	0	0	0	0	1
AC005020.1	0	0	0.658548	0.419433	0.161714	0	0.216549	0.836421	-0.0383104	1
AC005020.2	1.06672	0.499354	0.980039	1.02034	0.10333	0.425879	0.155593	0	0.0681447	1
AC005034.2	0	0	0	0	0	0	0	0	0	1
AC005040.1	0	0	0	0	0	0	0	0	0	1
AC005041.1	0.284903	0.283612	0.303925	0.26239	0.327197	0.206941	0.314792	0.431848	0.0155343	0.836206
AC005041.2	0.0441116	0.0445394	0	0.0459961	0	0.085573	0	0	-0.0459813	1
AC005042.2	0	0	0	0	0	0	0	0	0	1
AC005066.1	0	0	0	0	0	0	0	0	0	1
AC005070.1	0	0	0.260825	0	0	0	0	0.333546	-0.0202249	1
AC005070.2	0	0	0.551888	1.29318	0	0	0	0	-0.140831	1
AC005077.1	0.309632	0	0.244289	0	0	0.606993	1.66563	1.55608	0.0201657	1
AC005077.2	0.0786203	0.101431	0.321908	0.367473	0.595087	0.526733	0.383432	0.74458	-0.0876308	1
AC005077.3	0	0	0.819876	0	0.62232	0	0	0	0.390475	1
AC005077.4	0.619624	0.745377	0.991755	0.688213	1.359	0.788071	1.07344	1.3321	0.0902079	0.834852
AC005084.1	0	0	0	0	0	0	0	0	0	1
AC005086.3	0.848683	3.15463	1.99387	1.54714	1.03141	0	1.8779	1.77343	0.0351844	1
AC005086.4	0.957979	0	0	0	0	2.0393	0	0	-0.158593	1
AC005086.5	12.3136	15.892	10.9093	9.44505	14.1606	5.87129	8.44621	21.8707	-0.0720473	1
AC005088.1	0	0	0	0	0	0	0	0.646024	-0.179746	1
AC005094.1	0.324227	0.332656	0	0	0	0	0	0	-0.00228849	1
AC005099.1	0	0.100365	0.0808742	0	0.11953	0	0	0	0.0342774	1
AC005102.1	0.171207	0	0	0	0	0	0.13345	0	0.102179	1
AC005104.2	0.323426	0	0.199283	0.0837838	0.295176	0	0.593146	0.596942	0.230022	1
AC005105.1	0	0	0	0.0640983	0	0	0	0	-0.0224079	1
AC005154.1	0.905032	1.2322	2.85672	2.13489	1.41772	1.18045	0.702819	3.9365	-0.329058	1
AC005154.2	0.397121	0.900191	0.740593	0.855484	0.613126	0.494238	0.736976	1.65568	-0.25949	0.52419
AC005154.5	4.13974	7.60152	5.1538	6.70623	4.49412	2.94503	3.42762	8.05335	-0.405378	0.622479
AC005156.1	0	0	0	0	0	0	0.181075	0.350478	-0.0483424	1
AC005165.2	0	0	0	0	0	0	0	0	0	1
AC005176.1	0.059309	0.0202344	0.0516564	0.0410152	0.0740935	0.0404598	0.165751	0.0214537	0.0763573	1
AC005176.2	0	0	0	0	0	0	0	0	0	1
AC005178.1	0	0	0	0	0	0	0	0	0	1
AC005181.1	0	0	0	0	0	0	0	0	0	1
AC005183.1	0	0	0.0297527	0.0555101	0.0891257	0.0345437	0.0149068	0	0.0149702	1
AC005185.1	0	0	0	0	0	0	0	0	0	1
AC005189.1	0	0	0.764753	0	0.577868	0.495416	0	0	0.224224	1
AC005191.1	0	0	0	0	0	0	0	0	0	1
AC005229.1	0	0	0	0	0	0	0	0	0	1
AC005229.2	0	0	0	0	0	0	0	0	0	1
AC005229.3	0	0	0	0	0	0	0	0	0	1
AC005230.1	0	0	0	0	0	0.603501	0	0	-0.170306	1
AC005232.1	0	0.388627	0.156736	0.595093	0	0.734263	0.853991	0.802114	-0.422655	0.181869
AC005237.2	0	0	0	0	0	0	0	0	0	1
AC005244.1	0	0	0.312179	1.5771	0	1.58422	0.30617	0.402821	-0.611625	1
AC005252.1	0	0	0	0	0	0	0	0	0	1
AC005252.4	0	0	0.202458	0	0	0	0	0	0.0664966	1
AC005255.1	0	0	0	0	0.705877	0	0	0	0.192628	0.577862
AC005258.1	0	0	0	0	0	0	0	0	0	1
AC005261.4	0	0.362938	0	0	0	0.70268	0	0.716119	-0.498419	1
AC005262.1	0.337646	2.4296	1.06481	1.69587	5.16262	3.33441	2.36741	3.06829	-0.37704	0.825658
AC005280.2	0	0	0	0	0	0	0	0	0	1
AC005280.3	0.1397	0	0.222759	0.14137	0.164824	0.591282	0.437966	0.278233	0.00195714	1
AC005294.1	0	0	0	0	0	0	0	0	0	1
AC005296.1	0	0	1.44355	0	0	0	0	0	0.322245	1
AC005297.1	0	0	0	0	0	0	0	0	0	1
AC005297.2	0	0	0	0	0	0	0	0	0	1
AC005297.3	0	0	0	0	0	0	0	0	0	1
AC005300.1	0	0.643155	0	0	0	0	0	0	-0.179117	1
AC005324.3	0.233039	0.267777	0.275776	0.411514	0.671959	0.731144	0.495765	0.442278	-0.0459007	0.834852
AC005324.4	0	0.280857	0.81811	0.366823	0.961829	0.716368	0.299456	0.783076	-0.052279	0.834852
AC005324.6	0	0.0993535	0	0	0	0	0	0	-0.0341638	1
AC005326.1	0	5.74389	4.13503	4.30193	5.80447	3.30416	3.73704	3.15172	-0.487175	1
AC005336.1	0.348701	0.223876	1.45943	2.08635	1.6647	1.66614	1.33716	1.97065	-0.133567	0.972943
AC005336.2	0.0471462	0.095218	0.667008	0.393136	0.409013	0.365584	0.902488	1.11913	0.020938	1
AC005341.1	0	0	0	0	0	0	0	0	0	1
AC005345.1	0	0	0	0	0	0	0	0	0	1
AC005351.1	0	0.0634546	0	0	0.0767075	0.0602472	0	0	-0.0166332	1
AC005357.1	0	0	0	0	0	0	0	0	0	1
AC005357.2	0	0	0	0	0	0.0383539	0	0	-0.0135746	1
AC005363.1	0	0	0.419738	0	0	0	0	0	0.126406	1
AC005377.1	0	0	0	0.388872	0.223759	0	0.149166	0	0.00449826	1
AC005410.1	0	0.792668	0.300901	0.210177	0.216982	0.54814	0.289394	0.33326	-0.283327	1
AC005412.1	0	0	0.0605038	0	0.0897374	0	0.360661	0	0.163259	1
AC005476.1	0	0	0	0	0	0.262998	0	0	-0.0842131	1
AC005480.2	0	0.915032	0	1.72828	0	0	0	0	-0.59634	1
AC005515.1	0.0396215	0	0.0998746	0.0827057	0.175433	0.0197378	0.0333868	0.151844	0.0317963	1
AC005518.2	0	0	0	0	0	0	0	0	0	1
AC005520.3	0.132954	0.344251	0.204601	0.290749	0.278522	0.693071	0.156248	0.331236	-0.238712	1
AC005520.6	0	0	0	0	0	0	0	0	0	1
AC005521.1	0	0	0.0438522	0	0	0.102218	0	0.0567785	-0.0395413	1
AC005524.1	0.0216437	0	0	0	0	0	0	0.232931	-0.0678	1
AC005531.1	0.0329273	0.119126	0.262378	0.0942532	0.127162	0.112557	0.0973642	0.185357	-0.000474994	1
AC005532.2	0	0	1.73357	0	0	0.923792	0.2436	0.315598	0.106409	1
AC005534.2	0.288706	1.32097	0	0.441589	0	0	0.16906	0.217836	-0.358859	1
AC005551.1	0.948419	0.799367	1.01425	1.29487	2.05359	2.10571	1.74794	0.802404	0.127664	1
AC005559.1	0	0	0	0	0	0	0	0	0	1
AC005562.2	0	0	0	0	0	0	0	0	0	1
AC005587.1	0.105258	0	0	0	0	0.201112	0	0	-0.0299969	1
AC005588.1	0	0	0	0	0	0	0	0	0	1
AC005622.1	0.07186	0	0.0603322	0.100208	0.0601693	0.116825	0.0805293	0.0525323	0.00240543	1
AC005632.2	0.111539	0	0.0906096	0	0	0	0	0	0.0694233	1
AC005632.4	0	0	0.193524	0	0	0	0	0	0.0638069	1
AC005670.2	4.69538	4.32389	2.50171	2.98909	2.71337	4.06656	2.82795	3.45218	-0.189226	0.771134
AC005682.1	0.280875	0.154508	0.385646	0.667479	0.640812	0.12448	0.343081	0.223748	0.140533	0.737041
AC005697.1	0	0.296987	0	0	0	0.12853	0	0	-0.137402	1
AC005702.1	0	0	0	0	0	0	0.792774	0	0.210548	1
AC005702.2	0	0.0797674	0	0	0.0657548	0.102423	0	0.0569076	-0.059843	1
AC005702.3	4.25019	1.19274	2.39781	2.36702	3.07852	4.15512	1.37685	1.68237	0.190088	1
AC005702.4	0	0	0.0920878	0	0	0	0	0.350237	-0.076531	1
AC005722.1	0	0	0	0	0	0	0	0	0	1
AC005726.1	0.934498	1.17212	1.31278	1.18512	1.30769	1.04265	1.42477	1.59396	-0.00163249	1
AC005730.1	0	0	0	0	0	0	0	0	0	1
AC005740.1	0	0.419652	0	0.142157	0	0.527024	0.110124	0.141765	-0.337141	1
AC005740.2	0	0	0	0	0.549568	0	0	0	0.157967	1
AC005741.1	0	0	0	0	0	0	0	0	0	1
AC005758.1	0	0	0	0	0	0	0	0	0	1
AC005771.1	0	0	0	0	0	0	0	0	0	1
AC005776.1	0	1.14839	0.440884	1.07638	0	0	1.29264	0.56725	-0.270399	1
AC005777.1	0	0	0	0	0	0	0	0	0	1
AC005786.1	0	0	0	0	0	0	0	0	0	1
AC005798.1	0	0	0	0	0	0	0	0	0	1
AC005822.1	0.0830519	0.332703	0.173398	0.387259	0.258024	0.159892	0.274189	0.314864	-0.117241	0.834852
AC005828.6	2.46283	5.49538	2.55569	9.03789	9.07094	6.00213	3.05931	6.1159	-0.672549	0.833004
AC005828.7	0	0.121686	0.194924	0.123717	0.14372	0	0	0.744908	-0.171611	1
AC005829.1	0	0	0.271211	0	0.210896	0.316118	0	0.168224	0.000418176	1
AC005829.2	0	0	0	0	0	0	0	3.4088e-06	-1.22946e-06	1
AC005832.2	0	0	0	0	0	0	0	0.0288798	-0.0102686	1
AC005832.3	0	0.0938585	0	0	0	0	0	0	-0.0323565	1
AC005832.4	0.85256	1.28213	0	0	0.708149	0	0.524184	1.93206	-0.118076	1
AC005833.1	0	0	0	0	0	0	0	0	0	1
AC005837.2	0	0.178996	0.143326	0	0	0.165942	0	0	-0.0664545	1
AC005838.1	0	0	0	0	0	0	0	0	0	1
AC005840.1	0	0	0.241159	0.309618	0	0	0	0	-0.0193645	0.834852
AC005840.3	0	0.0272036	0.0227565	0.113226	0.0852797	0	0.0342886	0.0298896	-0.00919749	1
AC005865.1	0.482267	0.20724	0.432173	0.407304	0.312866	0.208753	0.370212	0.425947	0.0957608	1
AC005868.1	0	0	0	0	0	0	0	0	0	1
AC005899.3	0	0	0	0	0	0	0	0	0	1
AC005906.1	0	0	0	0	0	0	0	0	0	1
AC005908.1	0	0	0	0	0	0	0	0	0	1
AC005912.1	0	0.725281	2.31439	2.68602	0	0.766926	1.61749	0	-0.0933024	1
AC005921.2	0	0	0	0	0	0	0	0	0	1
AC005943.1	0	0.797928	0.312589	0.589106	0.744742	0.154429	0.239565	0.922519	-0.289866	0.834852
AC005951.1	0	0	0	0	0	0	0	0	0	1
AC005972.1	0	0.381366	0	0.744975	0.877717	0.370253	0	0.376349	-0.318903	1
AC005972.2	0	0	0	0	0	0	0	0.169847	-0.05658	1
AC006001.1	0	0.175638	0.27738	0	0.408942	0.330844	0	0	0.0505037	1
AC006001.3	5.63662	8.05576	9.38832	10.238	12.0712	7.90882	9.55226	8.79931	0.0245191	1
AC006001.4	0	0	0	0	0	0.435558	0	0	-0.130403	1
AC006006.1	0	0	0	0	0	0	0	0	0	1
AC006015.1	0	0	0	0	0	0	0	0	0	1
AC006020.1	0	0	0.0321519	0	0	0	0	0	0.0114138	1
AC006022.1	0	0	0	0	0	0	0	0	0	1
AC006023.2	0	0	0	0.648138	0	4.44009	0.520153	0	-0.640063	1
AC006023.3	1.04101	2.06882	0.866998	0	2.6761	2.0035	1.82597	2.4551	0.0784674	1
AC006026.1	0	0	0	0	0	0	0	0	0	1
AC006026.2	0	0	0	0	0	0	0	0	0	1
AC006028.1	0	0	0.20555	0	0.305232	0.505304	0	0	0.0159857	1
AC006030.1	0.120684	0.235137	0.0894652	0.388022	0.0873416	0.129683	0.121418	0.225178	-0.16812	0.360796
AC006033.1	0	0	0	0	0	0	0	0	0	1
AC006042.2	0.127449	0.282774	0.363596	0.34649	0.479788	0.298237	0.278277	0.0558418	0.0741629	1
AC006059.2	0.16309	0.518055	1.15916	0.534934	1.24239	0.171723	1.26113	1.39069	0.241014	1
AC006059.3	0	0	0	0	0	0	0	0	0	1
AC006065.1	0	0	0	0	0	0	0	0	0	1
AC006065.2	0	0	0	0	0	0	0	0	0	1
AC006077.1	0	0	0	0	0	0	0	0.390817	-0.118983	1
AC006115.1	0	0	0	0	0	0	0	0	0	1
AC006115.2	0	0.612407	0	0	0	0.38509	0.15722	0	-0.237133	1
AC006116.2	0	0.0638872	0.0533864	0	0.0199973	0	0.0535433	0.0174764	0.0161273	1
AC006116.3	0	0.088282	0	0.0911769	0	0	0	0	-0.0619844	1
AC006116.4	0	0.349378	0	0	0.399922	0	0	0	0.013263	1
AC006116.8	2.01594	2.46148	3.59542	4.47975	1.7897	5.85928	2.7402	4.48109	-0.575497	1
AC006122.1	1.24474	0.633861	0.828279	0.424621	1.46437	1.59201	0.487204	1.04863	0.0708155	1
AC006130.2	0	0	0	0	0	0	0	0	0	1
AC006133.1	0	0	0	0	0	0	0	0	0	1
AC006144.1	0.0231224	0.195493	0.0796403	0.0507363	0.201575	0.0917188	0.115666	0.07552	0.00142985	1
AC006158.1	0	0	0	0	0	0	0	0	0	1
AC006158.2	0	0	0	0	0	0	0	0	0	1
AC006158.3	0	0	0	0	0	0	0	0	0	1
AC006160.2	0	0	0	0	0	0	0	0	0	1
AC006195.1	0	0	0	0	0	0	0	0	0	1
AC006197.1	0	0	0	0	0	0	0	0	0	1
AC006199.1	0	0	0	0	0	0	0	0.936642	-0.238389	1
AC006210.1	0	0	0	0	0	0	0	0	0	1
AC006210.2	0	0	0	0	0	0	0	0	0	1
AC006236.1	0.0610138	0	0	0.0634441	0	0	0	0	-0.000825195	1
AC006254.1	0.477142	0.589517	0.965178	0.978701	1.88518	1.01486	1.25771	0.967537	0.150194	0.834852
AC006254.2	1.20457	0	1.44129	2.86606	0	0.627707	0	0	-0.056391	1
AC006254.3	0	0	0	0.161552	0	0.050047	0.0428134	0	-0.0565067	1
AC006262.4	0.571895	0	0	0	0	0	0	0	0.163126	1
AC006270.2	0	0.352319	0.285294	0.630407	0.211054	0.0833985	0.212114	0.0914143	-0.116636	1
AC006270.3	0	0.0823863	0.204225	0	0	0.198084	0.0679726	0.0884451	-0.0335584	1
AC006272.2	4.9047	1.35054	3.49046	1.27536	0	4.50752	0	3.70254	-0.596301	1
AC006326.1	0	0	0	0	0	0	0	0	0	1
AC006328.1	0	0	0	0	0	0	0	0	0	1
AC006328.2	0	0	0	0	0	0	0	0	0	1
AC006329.1	0	0	0	0	0	0	0	0	0	1
AC006335.1	0	0	0	0	0	0	0	0	0	1
AC006335.2	0	0	0	0	0	0	0	0	0	1
AC006338.1	0	0	0	0	0	0	0	0	0	1
AC006338.2	0.061783	0	0	0	0	0	0	0	0.0216222	1
AC006349.1	0	0	0	0	0	0	0	0	0	1
AC006355.1	0	0	0	0	0	0	0	0	0	1
AC006362.1	0	0	0	0	0	0	0	0	0	1
AC006363.1	0	0	0	0	0	0	0	0	0	1
AC006366.1	0	0	0	0	0	0	0	0	0	1
AC006380.1	0	0	0	0	0	0	0	0	0	1
AC006386.1	0	0	0	0.731647	0	0	0	0	-0.198036	1
AC006386.2	0	0	0	0	0	0	0	0	0	1
AC006390.1	0	0	0	0	0	0	0	0	0	1
AC006427.1	0	0	0	0	0	0.071194	0	0	-0.0248049	1
AC006441.2	0	0	0	0	0	0	0	0	0	1
AC006441.5	0	0	0.721776	0	0	0	0	0	0.195974	1
AC006445.1	0	0	0	0	0	0	0	0	0	1
AC006445.2	0.350497	0.177584	0.420119	0	0	0.50159	0	0	0.0292953	1
AC006449.4	28.0213	12.8154	20.2013	14.4944	11.0435	21.2477	14.7125	20.524	0.0459514	1
AC006453.2	0	0	0	0	0	0	0	0	0	1
AC006453.4	0	0	0	0	0	0	0	0	0	1
AC006453.5	0.0220679	0.0460083	0.422512	0.309712	0.282286	0.0874176	0	0.150373	0.0303746	1
AC006453.6	0	0	0	0	0	0	0	0	0	1
AC006455.2	0.19909	0.100539	0.206901	0.363072	0	0.096432	0.123782	0.0536129	-0.022906	1
AC006455.3	0	0	0	0	0	0	0	0	0	1
AC006455.6	0	0	0	0	0	0	0	0	0	1
AC006455.7	0	0	0	0	0	0	0	0	0	1
AC006457.1	0	0	0	0	0	0	0	0	0	1
AC006463.1	0	0	0	0	0	0	0	0	0	1
AC006466.1	0	0	0	0	0	0	0	0	0	1
AC006480.2	0.303719	0.620756	0	1.22886	1.07055	0	0.235882	0	-0.0286962	1
AC006483.1	0	0	0	0	0	0	0	0	0	1
AC006484.1	0	0	0	0	0	0	0	0	0	1
AC006486.1	0	0.346389	0.188747	0	0.293536	0.206575	0.743967	0.528441	0.0277652	1
AC006499.1	0	0	0	0	0	0	0	0	0	1
AC006499.2	0	0	0.316503	0	0	0	0	0	0.0991777	1
AC006499.3	0	0	0	0	0	0	0	0	0	1
AC006499.4	0	0	0	0	0	0	0	0.0819103	-0.0283952	1
AC006499.5	0	0	0	0	0	0	0	0	0	1
AC006499.6	0	0	0	0	0	0	0	0	0	1
AC006499.7	0	0	0	0	0	0	0	0	0	1
AC006499.8	0	0	0	0	0	0	0	0	0	1
AC006504.3	1.79427	0.835849	0.555749	1.13246	0.98266	0.918242	0.986917	0.847046	0.0760198	1
AC006504.4	0	0	0	0	0	0.0229017	0.0394713	0	0.0057956	1
AC006504.6	0	0	0	0	0	0	0	0	0	1
AC006509.1	3.04681	2.87176	2.80423	2.65481	2.94297	2.42054	2.97621	3.38119	0.0466834	1
AC006509.2	0	0	0	0	0	0	0.21178	1.09161	-0.196872	1
AC006511.2	0	0	0	0	0	0	0	0	0	1
AC006511.3	0.170046	0	0	0.0880631	0.103284	0	0	0	0.0616518	1
AC006512.1	3.31198	0.570146	0	0	1.33516	0	2.99528	0.563693	1.00858	1
AC006512.2	0	0	0	0	0	0	0	0.331606	-0.103292	1
AC006517.4	0	0	0	0	0.50609	0	0	0	0.147702	1
AC006518.1	0.062461	0.063073	0.0649837	0.048831	0.232289	0.0605475	0.0907437	0.0674077	0.0672376	1
AC006518.2	0.0156902	0.0950651	0.0391741	0.0327092	0.0194465	0.213607	0	0.196828	-0.152571	1
AC006518.3	0.062461	0.063073	0.0649837	0.048831	0.232289	0.0605475	0.0907437	0.0674077	0.0672376	1
AC006518.4	0.0156902	0.0950651	0.0391741	0.0327092	0.0194465	0.0304172	0	0.0169302	-0.034804	1
AC006518.5	0.062461	0.063073	0.0649837	0.048831	0.232289	0.0605475	0.0907437	0.0674077	0.0672376	1
AC006518.6	0.0156902	0.0950651	0.0391741	0.0327092	0.0194465	0.213607	0	0.196828	-0.152571	1
AC006518.7	0	0	0	0	0.322477	0.0458806	0	0	0.0846311	1
AC006529.1	0	0	0	0	0.110333	0	0	0	0.0377481	1
AC006530.1	0	0	0	0	0	0	0	0	0	1
AC006538.2	0	0	3.01189	0	0	0	0	0.72287	0.304867	1
AC006539.1	0	0	0.366553	0	0	0.144752	0.240825	0.310027	0.0443024	1
AC006539.2	0	0.343645	0.091902	0.116577	1.35652	0.539712	0.545158	0.351658	0.0871576	1
AC006539.3	0	0	0	0	0	0	0	0	0	1
AC006548.1	0.190148	0	0	3.99157	0.891002	1.01192	0	2.18708	-0.957502	1
AC006548.2	0	0	0	0	0	0	0	0	0	1
AC006557.2	0	0	0.0532401	0	0	0.0309537	0	0	0.0077137	1
AC006557.4	0.711948	0.409762	0	0.612813	0.432407	0.845339	0.294435	0.156605	-0.153103	1
AC006557.5	0	0.119855	0.0982246	0.0616781	0	0.0572815	0.342358	0.126904	0.01439	1
AC006600.1	0	0	0	0	0	0	0	0	0	1
AC006924.1	0	0	0	0	0	0	0	0	0	1
AC006927.1	0	0	0	0	0	0	0	0	0	1
AC006927.2	0	0	0	0	0	0	0	0	0	1
AC006927.3	0	0	0	0	0	0	0	0	0	1
AC006927.4	0	0	0	0	0	0	0	0	0	1
AC006946.1	0.42643	2.19308	0.673109	1.27055	1.01218	1.72033	1.32297	2.16612	-0.621204	1
AC006960.2	0	0	0	0	0	0	0	0	0	1
AC006965.1	0	0	0	0	0	0	0	0	0	1
AC006967.1	0	0	0	0	0	0	0	0	0	1
AC006970.1	0	0	0	0	0	0	0	0	0	1
AC006971.1	0	0	0	0	0.00894606	0.00691568	0.00598445	0	0.00287854	1
AC006978.1	8.16271	7.52504	8.86807	9.83124	7.20305	5.48312	7.4201	6.66664	0.111106	0.789226
AC006978.2	0.407504	0.12048	0.5584	0.28164	0.887434	0.425163	0.201987	0.585338	0.154257	0.878822
AC006986.1	0	0	0	0	0	0	0	0	0	1
AC006987.1	0	0	0	0	0	0	0	0	0	1
AC006989.1	1.27425	0	0	0	0	0	0	0	0.296348	1
AC007000.2	0	0.310349	0.203286	0.570826	0.37743	0.381037	0.122872	0.0656019	-0.175686	1
AC007000.3	0.813785	1.64585	0.390911	1.16516	0.960157	0.154921	1.02771	1.32022	-0.153602	1
AC007012.1	0	0	0	0	0	0	0	0	0	1
AC007016.1	0	0	0	0	0	0	0	0	0	1
AC007040.2	0.397639	1.17561	1.18072	0.58931	0.493804	0.141845	0.843593	0.58366	0.106213	1
AC007064.1	0	0	0	0	0	0	0	0	0	1
AC007064.3	0	0	0	0	0	0	0	0	0	1
AC007064.4	0	0	0	0	0	0	0	0	0	1
AC007066.1	0.893622	0.608493	0.235113	0.60315	0.350005	0	0.231641	0.299138	0.053791	1
AC007068.1	1.91384	2.26648	2.38203	2.57868	4.87113	2.7027	3.83814	4.95765	0.0296041	0.988031
AC007098.2	0	0.669982	0.772977	1.31511	0	0.321597	0.253339	2.63332	-0.765633	1
AC007115.1	0	0	0	0	0	0	0	0	0	1
AC007136.1	0	0	0	0	0	0	0	0	0	1
AC007151.1	0.165937	0.16778	0.265547	0.16968	0.391467	0.316118	0	0	0.0479216	1
AC007160.1	0	0	0	0.449365	0	0	0	0.923841	-0.369853	1
AC007161.1	0.650795	0.25207	0.152071	0.123461	0	0.254718	0.0328709	0	0.0386056	1
AC007161.2	0	0.0373952	0	0.0386781	0.0461851	0.0720207	0.0309224	0	-0.0247433	1
AC007179.3	0	0	0	0	0	0	0	0	0	1
AC007182.2	0	0	0	0	0	0	0.202868	0	0.0666196	1
AC007192.1	0.082601	0.0816592	0	0.0917878	0.102735	0	0.137457	0.101632	0.0154547	1
AC007204.1	0	0	0	0	0	0	0	0	0	1
AC007204.2	0	0	0	0	0.234574	0	0	0	0.0760033	1
AC007207.1	0	0	0	0.124187	0	0	0.122063	0	-0.000682089	1
AC007215.1	0.616161	0	2.45994	2.344	1.48979	1.28691	0.94233	0.635563	0.278092	1
AC007216.5	0	0	0	0	0	0	0	0	0	1
AC007224.1	0	0	0	0	0	0	0	0	0	1
AC007225.1	0	0	0.0162648	0	0	0.056662	0.0651756	0	0.00871342	1
AC007225.2	0	0	0	0	0	0	0	0	0	1
AC007229.1	0	0	0	0	0.292441	0	0.193113	0.250403	0.075609	1
AC007237.1	0	0	0	0	0.363295	0	0	0	0.111774	1
AC007238.1	0	0	0	0	0	0	0	0	0	1
AC007241.2	0	0	0	0	0.139451	0.0546784	0.140164	0	0.0751943	1
AC007253.1	0	0	0	0	0	0.049617	0	0	-0.0174657	1
AC007255.2	0	0.187717	0.303237	0.0958438	0	0	0.0751174	0.19407	-0.0373818	1
AC007262.1	0	0	0	0	0	0	0	0	0	1
AC007274.1	0	0	0	0	0	0	0	0	0	1
AC007274.2	0	0	0	0	0	0	0	0	0	1
AC007274.3	0	0	0	0	0	0	0	0	0	1
AC007275.1	0	0	0	0	0	0	0	0	0	1
AC007279.1	0.1127	0.284656	0.0934494	0.703778	0.34736	0.381305	0.232739	0.725056	-0.34196	0.33437
AC007312.1	0	0	0	0	0	0	0	0	0	1
AC007318.1	0.379741	0.846285	0.915828	0.987757	0.591583	0.664646	0.259888	0.678359	-0.237978	0.827178
AC007318.3	1.53326	0	0	0.713514	1.87653	0	0.573236	0	0.685525	1
AC007322.1	0	0	0	0	0	0	0	0	0	1
AC007322.2	0	0	0	0	0	0	0	0	0	1
AC007322.3	0	0	0	0	0	0	0	0	0	1
AC007322.4	0	0	0	0	0	0	0	0	0	1
AC007325.1	0	0	0	0	0	0	0	0	0	1
AC007325.2	0.988283	0.413321	0.350261	0.258204	0.806533	0.421772	0.784824	0.689979	0.254654	0.635236
AC007325.3	0	0	0	0	0	0	0	0	0	1
AC007325.4	0.504049	0.406305	0.458082	0.215151	0.639413	1.27603	0.761352	0.637109	-0.00198226	1
AC007326.1	0	0	0	0	0.221428	0.180129	0	0	0.0124061	1
AC007326.3	0	0	0	0	0	0.986188	0	0	-0.247501	1
AC007326.4	5.97192	7.7271	9.62188	9.93818	10.2801	7.27294	8.18136	8.14471	0.0216996	1
AC007327.1	0	0	0	0	0	0.710135	0	0	-0.193528	1
AC007342.2	0	0	0	0	0	0	0	0	0	1
AC007342.3	0.164613	0.180451	0.116434	0.235029	0.158036	0.227798	0.19533	0.301429	-0.0930538	0.753398
AC007346.1	0	0.0805184	0	0.164918	0.0658191	0.204413	0.12978	0.141249	-0.130723	1
AC007346.2	0	0	0	0	0	0	0.0422356	0.0548694	-0.00434574	1
AC007347.2	0	0	0	0	0	3.13405	0	0	-0.511889	1
AC007363.1	0	0	0	0	0	0	0	0	0	1
AC007365.2	0	0	0	0	0	0.180143	0	0.380909	-0.176145	1
AC007368.1	0	0	0	0	0	0	0	0	0	1
AC007375.2	0	0	0	0	0	0	0	0	0	1
AC007376.1	0	0	0	0	0	0	0	0	0	1
AC007386.1	0.54548	0.55271	0	0	0.130976	0	0.351208	0.56618	-0.0105413	1
AC007389.2	0	0	0	0	0	0	0	0	0	1
AC007389.4	0.123049	0.0621886	0	0.0639654	0.151257	0	0	0.0657276	0.0255752	1
AC007395.1	0	0	0	0	0	0	0	0	0	1
AC007424.1	0.156876	0.135276	0.228396	0.174913	0.184546	0.220287	0.230923	0.309329	-0.0101401	1
AC007448.2	0	0	0	0	0	0	0	0	0	1
AC007450.2	0	0	0.440884	0	0	0	0	0	0.131739	1
AC007450.3	0	0	0	0	0	0	0.560504	0	0.160503	1
AC007450.4	0	0	0	0	0	0.130624	0	0	-0.0442798	1
AC007458.1	0	0	0	0	0	0	0	0	0	1
AC007494.1	0.396436	1.336	0.927677	1.30398	1.78208	0.891494	0.217145	0.633396	-0.216823	0.753398
AC007536.1	0	0	0	0	0	0	0	0	0	1
AC007537.1	0	0.0735221	0	0.223856	0.0862103	0	0.0576792	0.222633	-0.120893	1
AC007537.2	0	0.0735221	0	0.223856	0.0862103	0	0.0576792	0.222633	-0.120893	1
AC007546.3	2.83566	3.81875	4.27338	4.4075	3.04362	2.14384	4.29175	5.66584	-0.083835	1
AC007547.1	0	0	0	0	0	0	0	0	0	1
AC007547.2	0	0	0	0	0	0	0	0	0	1
AC007551.1	0	0	0	0.144019	0	0	0	0.143546	-0.0969064	1
AC007551.2	0	0	0	0	0.663345	0	0	0	0.183522	1
AC007552.1	0	0	0	0.0500993	0	0	0	0.0518342	-0.0358583	1
AC007559.1	0	0	0	0	0	0	0	0	0	1
AC007560.1	0	0	0	0	0	0	0	0	0	1
AC007562.1	0	0	0	0	0	0	0	0	0	1
AC007566.2	0	0	0	0	0	0	0	0	0	1
AC007568.1	0	0	0	0	0.207706	0	0	0	0.0680673	1
AC007599.1	0	0	0.0286392	0	0	0	0	0	0.0101843	1
AC007603.3	0	0	0	0	0	0	0	0	0	1
AC007610.4	0.0955132	0.0479949	0	0	0	0.0928576	0.0397444	0	-0.00197534	1
AC007618.1	0	0	0	0.0731603	0	0	0	0	-0.0254664	1
AC007619.2	0	0	0	0.152492	0.177215	0	0	0	0.00765527	1
AC007619.3	0	0	0	0.152492	0.177215	0	0	0	0.00765527	1
AC007620.1	0	0	0	0	0	0	0	0	0	1
AC007621.1	0	0	0	0.107912	0	0.101931	0.0831739	0.106753	-0.0797364	1
AC007621.2	0	0	0	0.107912	0	0.101931	0.0831739	0.106753	-0.0797364	1
AC007622.1	0.262125	0.264881	0.423475	0.269154	1.24745	0.124608	0.104433	0.268905	0.240248	1
AC007663.1	0.0954087	0.0320863	0.18634	0.0664472	0.159048	0	0.0266165	0.13873	0.0757556	1
AC007683.1	0	0.160566	0.0430254	0	0.0635349	0.151379	0.0425831	0.109913	-0.0897085	1
AC007685.1	0	0.593427	0	0	0	0	0	0	-0.168033	1
AC007686.1	8.2538	4.843	6.15679	5.06229	2.1599	3.85575	8.06267	6.31195	0.148163	1
AC007688.2	0.26495	0.200892	0.601776	0.481657	0.487234	0.383027	0.16327	0.282174	0.0379578	1
AC007690.1	0	0	0	0	0	0	0	0	0	1
AC007718.1	0	0	0	0	0	0	0	0	0	1
AC007731.2	0.656932	0.492298	0.534329	0.822491	0.748069	0.78676	0.517747	0.722399	-0.0778492	1
AC007731.5	0	0	0	0	0.179948	0	0.585577	0.126487	0.182975	1
AC007738.1	0	0	0	0	0	0	0	0	0	1
AC007742.1	0	0	0	0	0	0	0	0	0	1
AC007742.2	0	0	0	0.27026	0	0	0	0.267989	-0.171917	1
AC007751.1	0	0.629193	0.733036	0.311473	0	0.301835	0.238867	0.618919	-0.26715	1
AC007785.2	0	0	0	0	0	0	0	0	0	1
AC007834.2	0.768881	2.36721	2.12885	2.30143	5.46726	1.92274	2.08532	2.3449	0.00577872	1
AC007842.1	0.597418	0.670656	0.904802	0.750606	0.935838	0.575574	0.979144	1.04388	0.0769401	0.834852
AC007842.2	0.597418	0.670656	0.904802	0.750606	0.935838	0.575574	0.979144	1.04388	0.0769401	0.834852
AC007846.1	0.135111	0.119377	0.123837	0.0728198	0.0823464	0.047385	0.162355	0.078889	0.0605093	0.834852
AC007846.2	0	0	0	0.0233622	0	0	0	0	-0.00832921	1
AC007849.2	0	0	0	0	0	0	0	0	0	1
AC007881.1	0	0	0	0	0	0	0	0	0	1
AC007906.2	3.27993	5.98274	3.91088	5.35305	3.35005	5.13068	4.61967	8.21012	-0.571356	0.0813409
AC007908.1	0	0	0	0	0	0	0	0	0	1
AC007919.1	0.893088	0	0	0	0	0	0	0	0.230185	1
AC007919.2	0	1.17614	0.116964	0	0	0.276591	0	0	-0.328621	1
AC007923.2	0	0	0	0	0	0	0	0	0	1
AC007954.1	0	0.318219	0.504664	0	1.48622	0.449059	0.124288	0.159778	0.231213	1
AC007956.2	1.14569	0.386095	1.13201	1.30743	0.455064	0.242308	0.508042	1.04669	0.0759466	1
AC007967.1	0	0	0	0	0	0	0	0	0	1
AC007967.2	0	0	0	0	0	0	0	0	0	1
AC007967.3	0	0	0	0	0	0	0	0	0	1
AC007967.4	0	0	0	0	0	0	0	0	0	1
AC007969.1	0	0.90794	0.770958	0	1.21914	0.969026	2.28082	0	0.444772	1
AC007991.1	0	0	0	0.191688	0	0	0	0	-0.0632516	1
AC007992.1	0	0	0	0	0	0	0	0	0	1
AC007992.2	0	0	0	0	0	0	0	0	0	1
AC007993.1	0.0417175	0.0700692	0.165084	0.0873902	0.409033	0.190436	0.0825555	0.0777194	0.0776247	0.9223
AC007998.1	0	0.0832047	0.134997	0.0851604	0	0	0	0.0866168	-0.0425922	1
AC007998.2	0.195469	1.57952	0.311531	0.435476	0.239256	1.22699	0.154774	0	-0.469453	1
AC008011.1	0	0	0	0	0	0	0	0	0	1
AC008013.2	3.01247	3.80528	3.57546	3.68544	6.3034	4.39229	3.87907	4.66545	-0.0180778	1
AC008013.3	0.666113	1.90683	0	0.744975	0.438858	1.85127	2.30602	0.752699	-0.419333	1
AC008013.4	0.0815232	0.577516	0.334793	0.506794	0.198347	0.313113	0.265699	0.102647	-0.16311	1
AC008015.1	0	0.737213	0	0	0.213776	0	0	0.183649	-0.190128	1
AC008026.1	0.601303	0.690847	1.12133	2.4648	0.471565	1.3444	0.314194	0.405382	-0.388739	1
AC008026.2	0	0	0	0	0	0	0	0	0	1
AC008033.1	0	0	0	0	0	0	0	0	0	1
AC008033.2	0	0	4.15887	3.01501	0	0.973762	0	0	-0.154824	1
AC008038.1	1.88916	1.43926	1.01954	0.762286	1.75994	1.48439	1.30261	1.92173	0.0622444	0.886295
AC008040.2	0	0	0.174505	0	0.443305	0	0.216328	0.113648	0.222167	1
AC008040.3	0	0	0	0	0	0	0	0	0	1
AC008040.4	0	0.196847	0.053637	0.0674359	0	0	0	0.0691896	-0.093632	1
AC008055.1	0	0	0	0	0	0	0	0	0	1
AC008066.1	0	0	0	0	0	0	0	0	0	1
AC008069.1	0	0	0	0	0	0	0	0	0	1
AC008072.1	1.75114	2.15303	1.6813	1.93786	2.37767	1.58632	1.8181	1.8184	0.0141079	1
AC008073.3	0.127137	0.293738	0.102579	0.254054	0.165654	0.113362	0.12445	0.115093	-0.0765819	0.834852
AC008074.1	0	0	0	0	0.518858	0.212942	0	0	0.0811191	1
AC008121.2	0.65551	0	0	1.22825	0	0	0	0	-0.107159	1
AC008126.1	0	0	0	0	0	0	0	0	0	1
AC008127.2	0	0	0	0	0	0	0	0.0420132	-0.0148434	1
AC008132.1	0.0182067	0.0541655	0.046763	0.0465456	0.0385409	0.0360037	0.0371026	0.0978042	-0.0320761	0.834852
AC008132.2	0	0	0	0	0	0	0.217243	0	0.0709043	1
AC008134.1	0	0	0	0	0	0	0	0	0	1
AC008147.3	1.06839	0.365307	0.842807	0	0.840906	0.70788	0	1.08198	0.13286	1
AC008147.4	0	0.0333889	0.0276847	0	0	0	0.0276756	0.0721101	-0.0172634	1
AC008155.1	0	0	0	0	0	0	0	0	0	1
AC008162.1	0	0	0	0	0	0	0	0	0	1
AC008162.2	0	0	0	0	0	0	0	0	0	1
AC008163.1	0	0	0	0	0.0172165	0	0.0172698	0	0.0123323	1
AC008171.1	0	0	0	0	0	0	0	0	0	1
AC008175.2	0	0	0	0	0	0	0	0	0	1
AC008264.1	0	0	0	0	0	0	0.760016	0.658329	0.0214646	1
AC008267.1	0.234115	0.0787698	0.261472	0.244316	0.0971627	0.0758017	0.162646	0.0846772	0.0855891	0.834852
AC008267.2	0.619932	0.535278	0.519632	0.32995	1.19279	0.771708	0.69312	0.386572	0.216393	0.777077
AC008267.3	2.51652	2.02201	3.65686	4.16015	4.72199	1.70866	1.8839	2.58781	0.20861	0.903363
AC008267.4	0.557108	0.702584	0.336215	0.142772	0.330323	0.397019	0.117896	0.569441	-0.115821	1
AC008267.6	1.34395	2.71349	1.06683	0	3.23655	3.5268	1.40421	2.76956	-0.0902123	1
AC008267.7	0	0	0	0	0	0	0	0	0	1
AC008277.2	0	0.185011	0.0505058	0.0634441	0	0	0	0	-0.0656401	1
AC008280.1	0	0.209135	0	0	0	0	0	0	-0.0684938	1
AC008379.1	0	0	0	0	0	0	0.143213	0.184564	-0.0128155	1
AC008385.1	0	0.725876	0.837567	0	2.08686	0.35134	0	0.35806	0.210168	1
AC008397.1	9.87254	14.6451	7.63519	8.97409	7.35928	13.5684	8.4169	10.0958	-0.442766	0.187815
AC008397.2	1.75359	3.83983	1.68554	2.23944	1.65025	1.6657	1.21852	2.48409	-0.435936	0.0530623
AC008403.1	0	0.499048	0	0.516389	0	0	0	0	-0.296172	1
AC008410.1	0	0	0	0	0	0	0	0	0	1
AC008413.1	0	0	0	0	0	0	0	0	0	1
AC008417.1	0.58111	0.11759	0.188463	0.119582	0.417237	0.442896	0	0	0.140199	1
AC008429.2	0.053678	0	0	0	0	0	0	0	0.0188585	1
AC008429.4	0	0	0	0.995432	0	0	0	0	-0.249175	1
AC008432.1	0	0	0	0	0	0	0	0	0	1
AC008443.7	0	0	0	0	0	0.796274	0	0	-0.211252	1
AC008446.1	0	0	0	0	0	0	0	0	0	1
AC008463.1	1.45357	0.91679	0.574312	0	0	0	0	1.47451	-0.0740578	1
AC008481.1	0.808299	0.828868	0.213448	0	0.317352	0.263748	0.210586	1.58377	-0.192761	1
AC008481.2	0	0.403871	0.215232	0.821306	0.950734	0.126739	0	0.409763	-0.194185	1
AC008481.3	0	0	0	0	0.135354	0	0	0	0.0457855	1
AC008489.1	0	0.16778	0	0	0	0	0	0	-0.0559421	1
AC008494.1	0.122284	0.309003	0	0.0635732	0.225551	0	0	0.130694	-0.048682	1
AC008496.1	0	0	0	0	0	0	0	0	0	1
AC008498.1	0.266625	0.403871	0.215232	0.136884	0.475367	1.77434	0.212194	0.136588	-0.217608	1
AC008507.1	0.14058	0.853318	0	0.437274	0.429151	0.40576	0.287582	0.372573	-0.323022	0.359107
AC008514.2	0.115133	0	0.0482414	0	0.180249	0.0280384	0.0482574	0	0.123094	1
AC008521.1	0	0	2.38373	0	4.97175	0	0.773215	1.09183	1.02459	1
AC008521.2	0	0	0	0	0	0	0	0	0	1
AC008537.1	0	0	0	0	0	0	0.0381122	0	0.0134906	1
AC008543.2	0	0	0	0	0	0	0	0	0	1
AC008550.1	0	0	0	0	0	0	0	0	0	1
AC008555.3	0	0	0	0	0	0	0	0	0	1
AC008555.6	0	0	0	0	0	0	0	0	0	1
AC008562.1	0	0	0	0	0	0	0	0	0	1
AC008565.1	0	0.0812193	0	0	0.0722016	0	0.0469663	0	0.013533	1
AC008567.1	0.069312	0.204048	0.160549	0.0350425	0.214898	0.0987261	0.305295	0.243766	0.0521429	0.924626
AC008571.1	0	0	0	0	0	0	0	0	0	1
AC008575.1	0	0	0	0	0	0	0	0	0	1
AC008608.1	0	0	0	0	0	0	0	0	0	1
AC008620.1	0	0	0	0	0	0	0	0	0	1
AC008620.2	0	0.0473061	0	0	0	0	0	0	-0.0166708	1
AC008622.1	0	0	0	0.559166	0	0	0	0	-0.160194	1
AC008622.3	0	0.00176626	0	0	0	0	0	0	-0.000636482	1
AC008626.1	0	0.639739	1.89916	0.731209	4.70195	2.36624	0.653041	2.78068	-0.100704	1
AC008626.2	0	0	0	2.33745	0	0	0	0	-0.434687	1
AC008628.1	0	0	0	0	0	0	0	0	0	1
AC008628.2	0	0	0	0	0	0	0	0	0	1
AC008629.2	0	0	0	0.509041	0	0	0	0	-0.148408	1
AC008629.3	0	0	0	0	0.387618	0	0	0	0.118153	1
AC008638.1	0	0	0	0	0.065935	0	0	0	0.0230299	1
AC008638.2	0	0	0	0	0	0	0	0	0	1
AC008638.3	0	0	0	0	0.215955	0	0	0	0.0705225	1
AC008676.2	0	0	0	0.218214	0	0.205177	0.33439	0.215392	-0.104813	1
AC008677.1	0	0	0.0198269	0	0	0.0460592	0.0595354	0	0.0116979	1
AC008677.2	0	0	0	0	0	0	0	0	0	1
AC008677.3	0	0	0	0	0	0	0	0	0	1
AC008687.1	0.0454383	0.0836557	0.0735426	0.721485	0.212518	0.302214	0.415143	0.229988	-0.158432	1
AC008687.4	3.27802	3.22494	3.4476	3.36038	5.03644	4.95139	1.23049	2.48121	-0.143792	0.834852
AC008687.5	0	0.120714	0	0	0	0	0	0	-0.0411045	1
AC008687.6	0	0	0	0	0	0.17799	0	0	-0.0590818	1
AC008687.7	5.13272	6.19965	5.30423	9.10522	6.06056	4.95093	4.41228	4.08355	-0.14376	1
AC008687.8	0.22008	0.0384394	0.312169	0.347653	0.285235	0.330706	0.370376	0.563931	-0.0116754	1
AC008694.1	0	0	0	0	0	0	0	0	0	1
AC008694.2	0	0	0	0	0	0	0	0	0	1
AC008695.1	0	0	0	0.139399	0	0	0	0	-0.0470683	1
AC008696.1	0	0	0	0	0	0	0	0	0	1
AC008716.1	0	0.145679	0.231947	0.73922	0	0	0.342995	0.294353	-0.16012	1
AC008723.1	1.87676	0	0	0	0	0	0	0	0.381111	1
AC008725.1	0	0	0	0	0	0	0	0	0	1
AC008737.2	0	0	0	0	0	0	0	0	0	1
AC008739.2	1.37879	3.10604	1.45456	0	0	0	0	2.80973	-0.355436	1
AC008739.3	0	0	0	0	0	0	0	0	0	1
AC008740.1	0.35869	0	0.28618	0	0	0	0.531692	1.11245	0.0853795	1
AC008740.2	0	0	0	0	0	0	0	0	0	1
AC008745.1	0	0	0	0	0	0	0	0	0	1
AC008746.2	0	0	0	0	0	0	0	0	0	1
AC008746.5	0	0	0	0	0	0	0	0	0	1
AC008749.1	0	0	0	0	0	0	0	0	0	1
AC008750.6	0	0	0	0	0	0	0	0	0	1
AC008750.8	0.157478	0.31404	0.133275	0.316779	0.580712	0.315692	0.525061	0.979536	-0.127771	1
AC008751.1	0	0	0.306277	0	0	0	0	1.1815	-0.184965	1
AC008751.2	0	0	0.0737131	0	0	0	0	0	0.0256521	1
AC008752.4	2.17895	4.21816	2.68514	2.70916	3.50935	2.74283	3.38748	3.79033	-0.145577	1
AC008753.1	0.581179	0	0.462809	0	0	0	0.449862	0	0.436414	1
AC008758.1	0	0.251544	0	0.118579	0.361446	0.139846	0.517985	0.126449	0.0503251	0.834852
AC008758.3	0	0.103742	0	0	0.2175	0.0941026	0.0729555	0	0.0283402	1
AC008758.4	0.143382	0.0921087	0.255362	0.136131	0.247326	0.304355	0.303519	0.264261	0.0474461	0.904107
AC008758.5	0	0.0955409	1.89562	0.539439	0.750103	1.17947	2.38388	0.887443	0.326383	1
AC008758.6	0.916119	1.46606	1.2033	2.50896	0.388906	0.928663	1.29377	1.68674	-0.434297	0.756816
AC008759.1	0	0	0.0366937	0.0460234	0.164043	0	0.073236	0.0476228	0.0602667	1
AC008763.2	0	1.75857	2.34456	1.49216	0.147774	1.62328	0	2.10469	-0.96662	0.172658
AC008763.3	0	0	0	0	0	0	0	0	0	1
AC008764.1	0	0	0	0	0	0	0	0.053013	-0.0186308	1
AC008764.4	2.45483	3.30714	5.29409	3.67101	14.5581	2.65233	4.51258	1.68018	0.81083	0.834852
AC008770.1	0.367316	0.284372	0.218912	0.591069	0.133453	0.493249	0	0.20983	-0.241663	1
AC008770.2	0.61031	0.359868	0.311541	0.299532	0.556913	0.41291	0.0958217	0.400507	0.0108063	1
AC008782.1	0	0.223896	0	0	0	0	0	0	-0.0728702	1
AC008798.1	0	0	0	0	0	0	0	0	0	1
AC008799.1	0	0	0.151218	0	0	0	0	0	0.0507903	1
AC008802.1	0	0.0624535	0.0511302	0	0	0.0596326	0.0508921	0	-0.00685198	1
AC008805.1	0	0	0	0	0.392029	0	0	0	0.119297	1
AC008813.1	0	0.0521281	0.171502	0	0	0.0999207	0.128221	0	0.0479248	1
AC008814.1	0	0	0	0	0	0	0	0	0	1
AC008817.1	0	0	0	0	0	0	0	0	0	1
AC008825.2	0	0	0	0.0756606	0	0	0	0	-0.0263057	1
AC008833.1	0.0780938	0	0.0642157	0	0	0	0	0	0.0495683	1
AC008834.1	0	0	0	0	0	0	0.84235	0	0.220387	1
AC008837.1	0	0	0	0	0	0	0	0	0	1
AC008837.2	0	0	0	0	0	0	0	0	0	1
AC008850.2	0	0.69417	0.266202	0.678348	0.397063	0.333441	0	0	-0.274967	1
AC008868.1	0	0	0	0	0	0.13415	0.0571227	0	-0.0253672	1
AC008878.1	0.176492	0.847737	0.893582	0.801497	1.40043	0.659498	0.693778	1.97971	-0.215432	0.836305
AC008878.2	0	0	0	0	0	0	0	0	0	1
AC008885.1	0	0.531309	0.406917	0	0	0.532697	0	0	-0.184575	1
AC008897.1	2.24171	0	1.77431	1.49847	2.20858	0.745659	0.580377	2.65376	0.379222	1
AC008953.1	1.36819	0.470857	1.80657	0.903985	0.543949	0.465831	1.77205	0.930412	0.460966	1
AC008958.1	0	0	0	0	0	0	0	0	0	1
AC008962.1	0	0	0	0	0	0	0	0	0	1
AC008967.1	0	0	0	0	0	0	0	0	0	1
AC008982.1	0	0	0	0	0	0	0	0	0	1
AC008982.3	0	0	0	0	0	0	0	0	0	1
AC008984.1	0	0	0	0	0	0	0	0	0	1
AC008984.3	0	0	0	0	0	0	0	0	0	1
AC008984.4	0	0	0	0	0	0	0	0	0	1
AC008984.5	0	0	0	0	0	0	0	0	0	1
AC009022.2	0	0	0	0	0	0	0	0	0	1
AC009027.1	0	0	0	0	0	0	0	0	0	1
AC009053.2	1.56085	2.16453	2.50601	2.41712	3.64177	2.08614	2.24527	2.57763	0.0449718	1
AC009053.5	0	0	0	0	0	0	0	0	0	1
AC009060.2	0	0	0	0	0	0	0	0	0	1
AC009075.2	0	0	0	0.503239	0	0	0	0	-0.147019	1
AC009078.1	0	0	0	0.0653225	0	0	0	0	-0.0228226	1
AC009078.2	0.286997	0.239502	0.282829	0.163228	0.161043	0.567896	0.323472	0.559392	-0.118656	1
AC009086.1	0	0	0	0	0	0	0	0	0	1
AC009088.4	0	0	0	0	0.72547	0	0	0	0.196747	1
AC009091.1	0	0	0	0	0	0	0	0	0	1
AC009093.3	0.394787	0.167701	1.84419	0.0635669	1.72386	0.0804614	0.251585	0.0218183	0.825526	0.14261
AC009093.8	0	0	0	0	0	0.233568	0.955413	1.79057	-0.203981	1
AC009093.9	0	0	0.0196675	0	0	0	0.0202171	0	0.0142437	1
AC009094.1	0	0	0	0	0	0	0	0	0	1
AC009101.1	0	0	0	0	0	0	0	0	0	1
AC009108.1	0.122292	0	0.151839	0.190723	0.150369	0.118056	0.0503847	0.261369	-0.0261047	1
AC009117.1	0	0	0	0	0	0	0	0	0	1
AC009120.1	2.61671	4.41447	5.4349	4.45708	3.90512	1.99542	1.64674	3.70962	-0.116054	1
AC009127.2	0	0	0.612942	0.262551	0	0.251092	0.201563	0	0.0737693	1
AC009132.1	1.35612	0	0	0	1.07271	0	0	0	0.571983	1
AC009133.6	0	0	0	0	0	0	0	0	0	1
AC009136.2	0	0	0	0	0	0.132807	0	0	-0.0449755	1
AC009153.1	0	0	0	0	0.184167	0	0	0	0.0609681	1
AC009161.1	0	0	0	0	0	0	0	0	0	1
AC009163.3	0	0	0	0	0	0	0.0569161	0	0.0199652	1
AC009163.5	0	1.72805	0	0	0.508352	1.17687	0.386661	0	-0.376385	1
AC009169.1	0	0	0	0	0	0	0	0	0	1
AC009171.1	0	0	0	0	0	0	0	0	0	1
AC009220.1	1.2456	0	0.989875	0	0	0.649073	0.474307	1.28029	0.202236	1
AC009220.2	0.12291	0.0827846	0.0553175	0.0454506	0.0539237	0.109693	0.0919955	0.117094	-0.0102814	1
AC009220.3	0	0.217909	0.0875137	0.443714	0.129206	0	0.433092	0.335196	-0.103942	1
AC009233.1	0	0	0	0	0	0	0	0	0	1
AC009237.1	0	0	1.13093	0.569258	0	0	0.356791	0.646757	0.0404929	1
AC009237.10	0	0	0	0	0	0	0	0	0	1
AC009237.11	0	0	0	0	0	0	0	0	0	1
AC009237.12	0	0	0	0	0	0	0	0	0	1
AC009237.13	0	0	0	0	0	0	0	0	0	1
AC009237.16	0.865166	0	0	0	1.88223	0	1.04448	0.271945	0.777797	1
AC009237.17	0	0	0	0	0	0	0	0	0	1
AC009237.2	0	0	0	0	0	0	0	0	0	1
AC009237.3	3.7911	3.43696	4.3141	3.47515	5.05158	4.64835	3.98949	4.34061	0.0900114	0.825985
AC009237.4	0	0	0	0	0	0	0	0	0	1
AC009237.5	0	0	0	0	0	0	0	0	0	1
AC009237.6	0	0	0	0	0	0	0	0	0	1
AC009237.7	0	0	0	0	0	0	0	0	0	1
AC009237.8	3.62013	2.15635	5.23732	3.6598	5.67088	3.24624	3.27982	3.02808	0.427371	0.806719
AC009237.9	0	0	0	0	0	0	0	0	0	1
AC009238.1	0	0	0	0	0	0	0	0	0	1
AC009238.2	0	0.725876	0	0	0	0	0	0	-0.196832	1
AC009238.3	0	0	0	0	0	0	0	0	0	1
AC009244.1	0	0	0	0	0	0	0	0	0	1
AC009245.1	0	0	0.179146	0.0561555	0	0	0.0446329	0	0.055479	1
AC009248.1	0.139979	0	0	0	0	0	0.114769	0.223037	0.013821	1
AC009263.1	0	0	0.0266485	0	0	0	0	0	0.00948558	1
AC009268.1	0	0	0.0277155	0	0	0	0	0.0360947	-0.00292873	1
AC009269.1	0	0	0	0	0	0	0	0	0	1
AC009286.1	0	0	0	0	0	0	0	0	0	1
AC009286.2	0	0	0	0	0	0	0	0	0	1
AC009286.3	0	0	0	0	0	0	0	0	0	1
AC009296.1	0	0	0	0	0	0	0	0	0	1
AC009299.1	0.219286	0.443724	0.782802	0.455079	0.535856	0.422026	0	0.154984	-0.0118718	0.842608
AC009302.1	0	0	0	0	0	0	0	0	0	1
AC009303.1	0.36091	0	0.570114	1.44833	0.853856	0.717969	0.280467	0.73224	-0.130625	1
AC009310.1	0	0	0	0	0	0	0	0	0	1
AC009313.2	0	0	0	0	0	0	0	0	0	1
AC009314.1	0	0	0	0	0	0	0	0	0	1
AC009319.1	0	0	0	0	0	0	0	0	0	1
AC009362.1	0	0	0.201138	0.257926	0	0	0	0	-0.0166613	1
AC009412.1	12.4032	12.0821	0.443379	1.01263	2.32185	11.0218	6.63026	1.73666	-0.205232	1
AC009452.1	0.100316	0.30587	0.410328	0.311571	0.121043	0.287972	0.32479	0	0.0157864	1
AC009474.1	0	0	0	0	0	0	0	0	0	1
AC009474.2	0	0	0.892157	0	0	0	0	0	0.230008	1
AC009477.1	0	0	0	0	0	0	0	0	0	1
AC009480.2	0	0	0	0	0	0	0	0	0	1
AC009494.1	0	0	0	0	0	0	0	0	0	1
AC009500.1	0	0	0	0	0	0	0	0	0	1
AC009501.1	0	0	0	0	0	1.95027	0	0	-0.390212	1
AC009501.2	0	0	0	0	0	0	0	0	0	1
AC009502.1	0	0.131815	0.269345	0.135464	0.159932	0.251405	0.214357	0	0.038212	1
AC009509.4	0	0	1.11566	0	1.68175	0.479999	0	0	0.484672	1
AC009517.1	0	0	0	0	0	0.108755	0	0	-0.0372352	1
AC009518.2	0	0	0	0	0	0	0	0	0	1
AC009533.1	0.870454	1.33853	0.24257	0.346292	0.519587	0.458348	0.499928	0.640714	-0.126991	0.750274
AC009533.3	0.430127	0.108955	0.350055	0.110929	0.295652	0	0.259855	0.425201	0.210991	1
AC009542.2	0.789039	0.707109	2.24977	3.20192	0.863069	0.736833	0.404467	1.11541	-0.198193	0.838257
AC009567.2	0	0	0	0	0	0	0	0	0	1
AC009570.2	1.46481	1.28724	0.823776	1.20679	2.36961	1.92744	2.49586	1.23648	0.170052	1
AC009597.2	0	0	0	0	0.12664	0	0	0	0.0430066	1
AC009643.1	0	0	0	0	0	0	0	0	0	1
AC009643.2	0	0	0	0	0	0	0	0	0	1
AC009646.1	0	0	0	0	0	0	0	0	0	1
AC009690.1	0.0528168	0.0753213	0.0902399	0.100904	0.124907	0.154858	0.171612	0.100926	0.0018278	1
AC009690.3	0	0	0	0	0	0	0	0	0	1
AC009712.1	0	0	0	0	0	0	0	0	0	1
AC009729.1	0	0	0	0	0	0	0	0	0	1
AC009779.1	0.584775	0	0.930335	1.69107	0	1.22438	1.35179	0	0.0663263	1
AC009779.4	0.62864	1.56426	0.78017	0.9017	1.27524	0.830133	0.701331	0.84169	-0.137612	1
AC009779.5	0	0	0	0	0	0	0	0	0	1
AC009779.7	0	0	0	0	0	0	0	0	0	1
AC009784.1	0	0	0	0	0	0	0	0	0	1
AC009800.1	0	0	0	0	0	0	0	0	0	1
AC009804.1	0	0	0	0	2.59597	0	0	0	0.461595	1
AC009812.2	0	0	0	0	0	0	0	0	0	1
AC009831.2	0	0	0	0	0	0	0	0	0	1
AC009879.1	0	0.223274	0.733727	0.525197	0.389987	0.328111	0.721657	0.36973	0.0724339	1
AC009879.2	0.122013	0	0	0	0.320655	0	0.136932	0	0.188122	1
AC009879.3	0	0.418306	0	0.48328	0.597678	0.516444	0.0854423	0.400236	-0.341266	1
AC009884.3	1.31736	1.35631	0.692881	1.30598	2.60281	0.444554	2.71454	0.891333	0.455583	1
AC009892.2	0	0	0	0	0	0	0	0	0	1
AC009892.3	0	0	0	0	0	0	0	0	0	1
AC009901.1	0	0	0	0	0	0	0	0	0	1
AC009901.2	0	0	0	0	0	0	0	0	0	1
AC009902.1	0	0	0	0	0	0	0	0	0	1
AC009927.1	0.020091	0.0405308	0.0844988	0.0420878	0	0.117712	0.0338431	0.0883633	-0.0514404	1
AC009945.1	0	0	0	0	0	0	0	0	0	1
AC009947.1	0	0	0	0	0	0	0	0	0	1
AC009947.2	0	0	0	0	0	0	0	0	0	1
AC009948.1	0.443465	0.448202	0.243588	0.153165	0.0908723	0.142507	0.0603915	0.234694	-0.0455236	1
AC009950.2	0	0	0	0	0	0	0	0	0	1
AC009951.6	0	0	0	0	0	0	0	0	0	1
AC009961.2	0.730236	3.64907	4.68859	2.01694	2.67573	0.774714	0	5.3317	-0.530784	1
AC009963.1	0	0	0	0	0	0	0	0	0	1
AC009963.2	0	1.09848	0.893521	0	1.18296	1.01451	2.16942	1.42561	0.0883637	1
AC009965.2	0	0	0	0	0	0	0	0	0	1
AC009969.1	0	0	0	0	0	0	0	0	0	1
AC009977.1	0	0	3.42469	3.05294	0	0	2.65362	3.89581	-0.0739034	1
AC009994.1	0	0.724252	0	0.667102	2.6352	0	0.539464	0	0.240287	1
AC009997.1	0	0	0	0	0	0	0	0	0	1
AC010086.1	0	0	0	0	0	0	0	0	0	1
AC010086.2	0	0	0	0	0	0	0	0	0	1
AC010087.1	0	0	0	0	0	0	0	0	0	1
AC010095.1	0	0	0	0	0	0	0	0	0	1
AC010099.1	0	0	0	0	0	0	0	0	0	1
AC010099.2	0	0	0	0	0	0	0	0	0	1
AC010132.2	0.122114	0	0.23812	0	0	0	0	0	0.118593	1
AC010132.3	7.99567	8.29077	7.77611	7.25848	8.10333	9.78796	7.60656	8.82731	-0.0987944	0.834852
AC010133.1	0	0	0	0.174288	0	0	0	0	-0.0579466	1
AC010141.1	0	0	0	0	0	0	0	0	0	1
AC010141.2	0	0	0	0	0	0	0	0	0	1
AC010149.2	0	0	0	0	0	0	0	0	0	1
AC010153.1	0	0	0	0	0	0	0	0	0	1
AC010154.1	0	0	0	0	0	0	0	0	0	1
AC010182.1	0	0	0.011742	0.0145376	0	0	0.0117296	0	0.00321072	1
AC010186.2	6.55634	8.18695	6.6695	7.67611	6.70629	6.39378	7.44131	5.96179	-0.03052	0.890511
AC010200.1	0	0	0	0	0	0	0	0.0282821	-0.010059	1
AC010200.2	0	0	0	0	0	0	0	0	0	1
AC010202.1	0	0	0	0	0	0	0	0	0	1
AC010203.1	1.77294	2.42093	2.79288	2.69495	2.27323	2.3778	2.51358	4.46057	-0.236678	0.834852
AC010240.2	0	0	0	0	0	0	0	0	0	1
AC010240.3	0	0.366882	0.0553106	0.0690517	0.206499	0.0964831	0.0552934	0.10805	-0.100497	1
AC010255.3	0	0.288754	0.102252	0.0852637	0.254113	0	0.0350757	0.132847	-0.0367795	1
AC010265.1	1.84706	1.72899	0	0	0	0.947526	0	0	-0.225134	1
AC010285.2	0	0	0.0667791	0	0	0	0	0	0.0233154	1
AC010287.1	0	0	0	0	0	0.345963	0.542516	1.05913	-0.211347	1
AC010301.1	0	0	0.279189	1.06426	0.417373	0	0	0	-0.0467939	1
AC010307.1	0	0	0	0	0	0	0	0	0	1
AC010319.1	0.425473	0.721824	0.792095	0.295972	0.527529	0.53806	0.33984	0.524284	-0.000216853	1
AC010319.2	0	0	0	0	0	0	0	0	0	1
AC010320.6	0	0	0.0667791	0	0.0989118	0.156133	0.0662539	0.0857173	-0.00151695	1
AC010323.1	3.52696	1.07951	1.04901	5.64979	2.62979	4.48767	2.33875	0	0.141729	1
AC010323.2	0	0.423872	0.0851653	0.107938	0.251651	0.399552	0.59033	0.435277	-0.138229	1
AC010325.1	1.30712	1.54156	1.35434	2.40955	4.31327	0.925604	1.2228	2.42875	0.0412768	1
AC010325.3	0.272787	0.279875	0	0.27704	0.321014	0	0	1.37265	-0.301417	1
AC010326.1	0	0	0.414765	0	0.367805	0.0972474	0	0.106072	0.168273	1
AC010326.2	0	0	0.210229	0	0.211957	0.123966	0.151919	0.0921203	0.115232	1
AC010326.4	11.5569	10.3148	11.6148	13.2854	12.7855	10.0875	9.92584	15.2455	-0.0718108	1
AC010327.2	0	0	0	0	0	0	0	0	0	1
AC010327.3	0	0	0	0	0	0	0.255653	0.16427	0.027253	1
AC010328.2	0	0	0.0308928	0	0.0460837	0	0.0617043	0.0803222	0.0209532	1
AC010329.2	0.323256	0.32547	0.356206	0.180174	0.181294	0.352688	0.512783	0.455285	0.0146518	1
AC010329.3	0.201026	0.389528	0.282256	0.165344	0.183463	0.190785	0.257443	0.378077	-0.0533652	0.989978
AC010329.5	0.201026	0.389528	0.282256	0.165344	0.183463	0.190785	0.257443	0.378077	-0.0533652	0.989978
AC010332.1	1.25711	0.868689	2.15544	4.27528	2.21481	1.81189	3.21458	1.4422	0.127861	1
AC010332.2	0	0	0	0	0	0.0180831	0	0	-0.00646383	1
AC010332.3	0.228856	0.139882	0.392423	0.0687401	0.0529374	0.80158	0.842038	0.220537	0.0772655	1
AC010338.1	0	0	0	0	0	0	0	0	0	1
AC010342.1	0	0.109186	0	0	0.0692834	0	0	0	-0.0132143	1
AC010343.1	0	0.09457	0.0763347	0	0	0	0	0	-0.00605936	1
AC010343.2	0	0	0	0	0	0	0	0	0	1
AC010350.1	0	0	0	0	0	0	0	0	0	1
AC010368.1	0	0	0	0	0	0	0	0	0	1
AC010374.1	0	0	0	0	0	0	0	0	0	1
AC010374.2	0	0	0	0	0	0	0	0	0	1
AC010376.1	0	0	0	0	0	0	0	0	0	1
AC010385.1	0	0	0	0	0	0	0	0	0	1
AC010385.2	0	0	0	0	0	0	0	0	0	1
AC010385.3	0	0	0	0	0	0	0	0	0	1
AC010395.2	0	0	0	0	0	0	0	0	0	1
AC010409.1	0	0	0.137348	0	0	0.163801	0	0	-0.00829266	1
AC010409.2	0	0	0	0	0	0	0	0	0	1
AC010422.3	0.999325	1.55547	1.07188	1.08741	0.991308	1.03944	1.62295	1.83484	-0.127846	0.976659
AC010422.5	0	0	0	0	0	0	0	0	0	1
AC010422.6	0.417334	0.584345	0.628147	0.373498	0.355278	0.775795	0.406758	0.460675	-0.089867	1
AC010422.7	0	0.116722	0	0.25644	0	0	0.28669	0.254094	-0.112898	1
AC010424.1	0	0	0	0	0	0	0	0	0	1
AC010442.2	0	0	0	0	0	0	0	0	0	1
AC010442.3	0	0	0	0	0.295816	0	0	0	0.0934652	1
AC010460.2	0	0	0	0	0	0	0	0	0	1
AC010460.3	0	0	0	0	0	0	0	0	0	1
AC010460.4	0	0	0	0	0	0	0	0	0	1
AC010463.1	0	0	0	0	0	0.0669159	0	0.148948	-0.07344	1
AC010468.2	0	0	0	0	0	0	0	0	0	1
AC010469.1	0.111553	0	0	0	0	0	0	0	0.0381442	1
AC010469.2	0.168424	0	0	0	0	0	0	0	0.056141	1
AC010476.1	0	0	0	0	0	0	0	0	0	1
AC010487.2	0	0	0	0	0	0	0	0	0	1
AC010492.1	0	0	0	0	0	0	1.26443e-08	0	4.56047e-09	1
AC010492.3	0	0	0	0	0	0	0	0	0	1
AC010493.1	0.546226	0	0	0	0	0	0	0	0.157188	1
AC010503.4	0	0	0	0	0	0	0	0	0	1
AC010507.1	1.34654	4.0512	4.46237	9.24236	8.641	2.77758	6.56059	6.74264	-0.173911	1
AC010507.2	2.68445	1.67931	8.84603	8.36063	3.43667	3.36786	5.3735	6.41562	0.0841484	0.837127
AC010518.1	0	0	0	0	0	0	0	0	0	1
AC010522.1	6.54478	8.06939	10.0376	8.04431	8.66251	7.89284	5.4065	10.1983	-0.166026	1
AC010525.2	0	0	0	0	0	0	0	0	0	1
AC010531.1	0.261096	0.0991654	0.431592	0.443921	0.336346	0.439814	0.645391	0.660547	0.0162703	1
AC010531.2	2.19317	0	0	0	0	0	0	0	0.418747	1
AC010542.3	0.441738	0.781606	0.663131	0.379688	0.751462	0.322135	0.797469	1.25643	0.0104517	1
AC010546.1	0	0	0	0	0	0	0	0	0	1
AC010547.4	0.222512	0.446401	0.360456	0.232732	0.519514	0.560263	0.0722573	0.491684	-0.153714	0.756863
AC010547.5	0	0	0	0	0	0	0	0	0	1
AC010547.6	0	0	0	0	0	0	0	0	0	1
AC010587.1	0	0	0	0	0	0	0	0	0	1
AC010587.2	0	0	0	0	0	0	0	0	0	1
AC010591.1	0	0	0	0	0	0	0	0	0	1
AC010598.1	0	1.70405	2.92613	1.49173	1.18172	1.74634	0.767773	1.42594	-0.391954	1
AC010614.1	0	0	0	0	0	0.273611	0.162904	0	-0.0327982	1
AC010615.1	0.487176	0.777669	0.768009	0.785933	0.715515	0.654084	0.888931	1.36129	-0.13534	0.834852
AC010615.3	0	0	0	0.298523	0	0	0	0	-0.0942179	1
AC010615.4	0.525746	0.988705	1.89303	1.07476	0	0.167183	2.20612	2.47071	-0.0600277	0.937211
AC010618.1	0	0	0	0	0	0	0.134698	0	0.0455771	1
AC010619.2	0	0	0	0	0	0	0.0837453	0	0.0290064	1
AC010620.1	0	0	0	0.0440784	0.113622	0.0975962	0	0	-0.0103295	1
AC010620.2	0	0	0	0	0	0	0	0.480996	-0.141642	1
AC010624.4	0.113577	0.200487	0.142789	0.0890321	0.320134	0.0829871	0.19046	0.248312	0.0445758	0.993512
AC010625.1	0	0	0	0	0	0	0	0	0	1
AC010627.1	0.600961	0.636561	0.604038	0.847756	0.940154	0.790021	0.60412	1.27955	-0.156642	0.834852
AC010631.1	0	0	0	0	0	0	0	0	0	1
AC010632.3	0	0	0	0	0	0	0	0	0	1
AC010642.1	0.0982786	0.264428	0.520802	0.410618	0.450289	0.318763	0.27403	0.178509	0.0387139	1
AC010646.1	2.1672	0.948314	0.786736	0.516448	0.722508	0.885189	1.35003	0.482331	0.368056	0.834852
AC010653.1	0	0	0.345357	0.108268	0.0642387	0.402468	0.0430341	0.0558981	-0.034037	1
AC010653.3	0	0.785054	0.638923	0	3.05193	0	0	0	0.473847	1
AC010655.1	0	0	0	0	0	0	0	0	0	1
AC010655.3	7.45643	8.3981	5.9628	1.80716	8.78285	3.38978	10.3117	15.4883	0.442679	0.766503
AC010677.1	0	0	0	0	0	0	0	0	0	1
AC010678.1	0	0	0	0	0	0	0	0.0782313	-0.0271667	1
AC010683.1	0.303719	0.310378	0	0.307215	0	0	0	0.305087	-0.194498	1
AC010724.1	5.09525	3.9506	2.27841	1.72551	3.24779	3.19604	3.81206	4.73056	0.0830537	1
AC010724.2	0	0	0	0	0	0	0	0	0	1
AC010768.3	0	0	0	0	0	0	0	0	0	1
AC010867.1	0.0302281	0.0756181	0.0595514	0.0472264	0.113224	0.0892702	0.100729	0.181245	-0.0289472	1
AC010878.1	0	0	0	0.0419367	0	0	0	0	-0.0148169	1
AC010881.1	0	0	0	0	0	0	0	0	0	1
AC010886.1	0	0.0301343	0.0211042	0.0518009	0.104537	0.08114	0.0452333	0.0791149	-0.0251748	1
AC010894.1	0	0	0	0	0	0	0	0	0	1
AC010900.1	0	0	0	0	0	0	0	0	0	0.527319
AC010904.1	0	0	0	0	0	0	0	0	0	1
AC010928.1	0	0	0.0653989	0	0.0325984	0.151996	0.152714	0.0853614	0.00509909	1
AC010928.2	0	0	0	0	0	0	0	0	0	1
AC010928.3	0	0	0	0	0	0	0	0	0	1
AC010967.3	0	0	0	0	0	0	0	0	0	1
AC010970.1	4505.73	4924.31	4526.86	3496.06	4899.23	10031.8	4225.56	4548.72	-0.223886	1
AC010975.1	0	0	0	0	0	0	0	0	0	1
AC010997.1	0	0	0.289263	0	0.865642	0.364486	0	0.741689	0.00434353	1
AC011005.1	0	0	0	0	0	0.0302773	0	0	-0.0107582	1
AC011005.2	0	0	0	0	0	0	0	0	0	1
AC011005.3	0	0	0	0	0	0	0	0	0	1
AC011037.1	0	0	0	0	0	0	0	0.123236	-0.0419153	1
AC011043.1	10.4035	12.0465	11.1216	12.0734	16.1903	17.6819	4.80783	5.47005	-0.144766	0.50074
AC011043.3	0.0382679	0.0643226	0.107032	0.0533522	0.0480199	0.0248745	0.107121	0.0139723	0.0487414	1
AC011092.1	0	0	0	0	0	0	0	0	0	1
AC011193.2	0	0	0	0	0	0	0	0	0	1
AC011195.2	0	0	0	0	0	0	0	0	0	1
AC011195.3	0	0	0	0	0	0	0	0	0	1
AC011225.1	0.643261	0	0	0	0	0	0	0	0.17914	1
AC011233.1	0	0	0	0	0	0	0	0	0	1
AC011242.1	0.174489	0.24651	0.116703	0.145761	0.087107	0.10181	0.0583161	0.0759509	-0.0415363	1
AC011247.2	0	0	0	0	0	0	0	0	0	1
AC011270.1	0	0	0	0	0	0	0	0	0	1
AC011290.2	1.67907	1.17013	1.63135	1.32543	1.92561	1.28684	1.147	0.620123	0.310964	0.67642
AC011295.1	3811.12	3872.96	3353.84	3646.69	2689.63	2819.77	3038.75	2734.41	-0.0149778	1
AC011295.2	0.983009	1.19284	1.04732	0.814514	2.18214	1.69855	0.959105	1.30201	0.00853787	1
AC011298.2	0	0	0	0	0	0	0	0	0	1
AC011298.3	0	0	0	0	0	0	0	0	0	1
AC011330.1	1.52064	2.68753	2.29704	2.5875	4.64169	3.48325	0	0	-0.0847724	0.834852
AC011352.2	0	0	0	0	0	0	0	0	0	1
AC011406.1	0	0	0	0.646312	0	0	0	0	-0.179809	1
AC011411.1	0.0524313	0.105927	0.0435408	0.163839	0.0647943	0.101494	0.217036	0.18222	-0.058987	1
AC011416.1	0	0	0	0	0	0	0	0	0	1
AC011416.2	0	0	0	0	0	0	0	0	0	1
AC011431.1	0	0	0	0	0	0	0	0	0	1
AC011444.4	0	0	0	0	0	0	0	0	0	1
AC011447.1	0	0.762316	0	0	0.00199239	0	0.653084	0	-0.0223603	1
AC011447.2	0	0	0.465167	0	3.15759	0.653411	1.35179	2.17964	0.361566	1
AC011447.4	1.1787	0	0	0	0	0	0	0	0.280867	1
AC011447.5	0	0.315327	0	0	0	0	0	0	-0.0988554	1
AC011448.1	2.73578	4.48393	4.89163	4.79921	4.56652	5.73555	4.44893	5.93269	-0.288363	0.575755
AC011451.2	0.515386	0.940523	0.840372	0.532475	0.496805	0.689816	0.166438	0.429639	-0.140287	0.901632
AC011452.2	0.235407	0	0.212543	0	0	0	0	0	0.145756	1
AC011453.2	0	0	0	0	0	0	0	0	0	1
AC011455.2	0	0	0.222762	0	0	0.101398	0	0.150141	-0.0127508	1
AC011455.3	0	0	0.222762	0	0	0.101398	0	0.150141	-0.0127508	1
AC011458.1	0	0.196174	0.395517	0.400561	0.350788	0.185333	0.313345	0.303513	-0.0160706	1
AC011458.2	6.56865	0.87859	0.727086	0	0	0	0	0.988144	0.451826	1
AC011460.1	0.0387267	0	0	0	0	0	0	0	0.013704	1
AC011462.1	2.11099	3.4919	4.19874	5.17682	3.2832	6.11427	4.39124	6.46126	-0.494872	0.615391
AC011467.2	0	0	0	0	0	0	0	0	0	1
AC011467.4	0	0	0	0	0	0	0	0	0	1
AC011467.5	0	0	0	0	0	0	0	0	0	1
AC011468.4	0.24839	0.256935	0.400666	0	1.47619	2.65266	2.91411	0.75184	0.268815	1
AC011471.1	2.97747	0	0	0	0.904204	0	0	0	0.73026	1
AC011471.4	0.899045	0.840414	2.10894	1.64255	0	0	0.659311	1.89244	-0.130492	1
AC011473.4	5.14902	0.563848	1.7237	0.265428	3.64089	1.65104	1.64677	1.25225	1.03048	0.108026
AC011475.1	0.121996	0.0463612	0	0	0.0598907	0.239431	0.119771	0.0535557	-0.00928469	1
AC011476.1	0	0.509873	0.390047	0	0	0	0	0	-0.0298234	1
AC011476.10	0	0	0	0	0	0	0	0	0	1
AC011476.11	0	0	0	0	0	0	0	0	0	1
AC011476.4	0	0	0	0	0	0	0	0	0	1
AC011476.5	0	0	0	0	0	0	0	0	0	1
AC011476.6	0	0	0	0	0	0	0	0	0	1
AC011476.8	0	0	0	0	0	0	0	0	0	1
AC011476.9	0	0	0	0	0	0	0	0	0	1
AC011477.4	0	0	1.66982	1.29628	0	0	1.04031	2.1551	-0.102863	1
AC011477.5	0.0729839	0.073571	0.015353	0	0.0229927	0	0.030766	0.0401765	0.0102191	1
AC011477.6	0.0784414	0.0263707	0.0658019	0.0273377	0.0983945	0.178425	0.0219501	0.143138	-0.0346784	1
AC011479.2	2.0105	3.15732	2.4436	3.98203	1.76251	0.881201	3.02276	3.33686	-0.138151	1
AC011487.1	0.359959	0.248204	0.567508	0.607504	1.39886	0.542278	0.638923	0.165997	0.303958	0.76437
AC011487.2	0.0985935	0.314763	0.0829538	0.299601	0.127036	0.321879	0.195648	0.186025	-0.18516	0.495746
AC011487.3	0	0	0	0	0	0	0	0	0	1
AC011487.4	0	0.276201	0	0	0.528531	0	0	0	0.0650726	1
AC011491.1	0	0	0	0	0	0.127288	0	0	-0.043214	1
AC011492.1	0	0	0	0	0	0	0	0	0	1
AC011494.1	0	0	0	0	0	0	0	0	0	1
AC011495.1	0	0	0	0	0	0	0	0	0	1
AC011497.2	0.996747	0.552181	2.32175	1.97808	2.54883	1.30918	1.25918	1.33965	0.272596	0.818252
AC011498.4	0.577251	0.772465	0.36364	0.505554	0.647079	0.40569	0.414678	0.342861	-0.00184537	1
AC011498.5	0	0	0.523769	0	0	0	0	0.165803	0.09658	1
AC011499.1	0	0.110924	0	0	0.131417	0	0.319035	0.0410686	0.0919471	1
AC011500.1	0	0	0	0	0	0	0	0	0	1
AC011500.2	0	0	0	0	0	0	0	0	0	1
AC011503.3	2.04257	2.02246	1.43335	1.01828	1.71295	1.43505	2.86637	2.22266	0.174506	0.834852
AC011506.1	0.0989931	0	0	0.102445	0	0	0	0	-0.00113109	1
AC011511.1	0.350487	0.545115	0.684863	0.887725	0.480678	0.444879	0.502988	0.515182	-0.08365	0.861345
AC011511.4	0	1.08452	0	0.230744	0.553463	0.118218	0	0	-0.22124	0.772171
AC011515.1	0	0	0	0	0	0	0	0	0	1
AC011530.1	0	0	0	0.222005	0	0	0	0.219152	-0.143782	1
AC011551.1	0	0	0.131135	0.165347	0.291349	0	0.0650584	0	0.104206	1
AC011591.2	0	0	0.154962	0	0	0	0.0514004	0	0.0700394	1
AC011602.1	0	0	0	0	0	0	0	0	0	1
AC011603.5	0.61201	0	0	0	0.739957	0	0	0	0.371978	1
AC011604.1	0	0	0	0	0	0	0	0	0	1
AC011611.1	0	0	0	0	0	0	0	0	0	1
AC011611.5	0	0	0.180516	0.114493	0.538546	0.149843	0.929002	0.230345	0.287988	1
AC011611.6	0	0	1.71708	0.661015	1.73878	0	0	0	0.540881	1
AC011626.1	0	0	0	0	0	0	0	0	0	1
AC011726.1	0	0.0839579	0.136083	0.257608	0	0	0.0674895	0.174581	-0.100212	1
AC011742.1	0	0	0	0	0	0	0.168101	0.649779	-0.124527	1
AC011753.1	0	0	0	0	0	0	0	0	0	1
AC011753.3	7.68551	14.3428	10.6437	15.6044	9.72924	3.43887	8.94072	4.87306	0.174907	1
AC011767.1	0	0	0	0	0	0	0	0.0381966	-0.0135199	1
AC011816.1	0	0.506398	0.607887	0	0	0	0.300064	0	0.118161	1
AC011825.1	0	0	0	0	0	0	0	0	0	1
AC011841.1	0.0382679	0.0643226	0.107032	0.0533522	0.0480199	0.0248745	0.107121	0.0139723	0.0487414	1
AC011853.1	0	0	0	0	0	0	0	0	0	1
AC011890.1	0	0	0	0	0	0.523132	0	0	-0.15176	1
AC011891.3	0	0	0	0	0	0	0	0	0	1
AC011894.1	0	0	0	0	0	0	0.447497	0	0.13339	1
AC011904.1	0	0	0	0	0	0	0	0	0	1
AC011921.2	0	0	0	0	0	0	0	0	0	1
AC011921.3	0	0.349378	0.537299	0.6824	0.401021	0	0.265099	1.71551	-0.294478	1
AC011933.1	0.449637	0	0.354091	0.44515	0.533595	0.455549	0	0	0.129288	1
AC011939.1	0.137947	0.325457	0.192861	0.243358	0.400333	0.264892	0.189407	0.0988786	-0.00472653	1
AC011978.1	0	0	0	0	0	0	0	0	0	1
AC011979.1	0.332483	0.168033	0.133123	0.340399	0.392708	0	0.262585	0	0.190488	1
AC011979.2	0	0	0	0	0	0	0	0	0	1
AC011998.1	0	0	0	0	0	0	0	0	0	1
AC011998.2	0	0	0	0	0	0	0	0	0	1
AC012005.1	0	0	0	0	0	0	0	0	0	1
AC012005.2	0	0	0	0	0	0	0	0	0	1
AC012044.1	0	0	0	0	0	0	0	0	0	1
AC012065.2	0.928895	0	0.977155	1.25409	2.91448	0.91049	2.16194	0.933645	0.625755	1
AC012066.1	0	0.157003	0.318637	0.321344	0.189405	0.0746422	0	0.16403	-0.071524	1
AC012075.1	0	0	0	0	0	0	0	0	0	1
AC012078.1	0	0	0.278511	0.184953	0	0	0.260297	0.291175	0.0186785	1
AC012085.1	0	0.240916	0.0974214	0	0.289801	0	0.191146	0	0.110553	1
AC012100.1	0	0	0	0	0	0	0	0	0	1
AC012119.2	0	0	0	0	0	0	0	0	0	1
AC012123.2	0	0	0	0	0	0	0	0	0	1
AC012146.2	0	0	0	0.242447	0	0	0	0	-0.0782961	1
AC012146.4	0	0	0	0	0	0	0	0	0	1
AC012158.1	0.111955	0.190741	0.145124	0.417915	0.0898227	0.054541	0.0707304	0.367298	-0.178071	1
AC012158.2	0	0	0	0	0	0.234942	0	0	-0.0761108	1
AC012170.1	1.0324	0	0.271674	0	0	0	0	1.39191	0.0279375	1
AC012175.1	0	0	0	0	0	0	0	0	0	1
AC012182.2	0	0	0	0	0	0	0	0	0	1
AC012184.2	4.1627	3.28341	7.05293	5.57585	1.65963	3.00663	4.03396	3.00258	0.0753254	1
AC012186.1	0	0	0	0	0	0	0	0	0	1
AC012254.2	0	0.202431	2.42324	2.69059	2.04681	0.767786	1.71191	0.364705	0.350408	1
AC012254.4	0	1.93553	2.01497	2.39466	0	1.32101	1.44295	0.652463	-0.593873	1
AC012306.1	0	0	0	0	0	0	0	0	0	1
AC012308.1	0	0	0	0	0	0	0	0	0	1
AC012309.1	1.02019	1.17316	0.467441	0.296036	0.353223	0.519264	1.18976	0.139093	0.212452	0.834852
AC012314.1	0	0.221063	0.338639	0	0	0	0	0.218354	-0.038076	0.836206
AC012314.10	0.146649	0.177122	0.606227	0.398997	0.0533143	0.0552298	0.463636	0.804447	-0.0357946	0.864657
AC012314.12	0.840045	1.35582	1.42913	1.09589	0.982756	0.989035	1.73835	2.04061	-0.0748064	0.836206
AC012314.13	0.840045	1.35582	1.42913	1.09589	0.982756	0.989035	1.73835	2.04061	-0.0748064	1
AC012314.14	0.146649	0.177122	0.606227	0.398997	0.0533143	0.0552298	0.463636	0.804447	-0.0357946	0.836206
AC012314.15	0.840045	1.35582	1.42913	1.09589	0.982756	0.989035	1.73835	2.04061	-0.0748064	1
AC012314.16	0.840045	1.35582	1.42913	1.09589	0.982756	0.989035	1.73835	2.04061	-0.0748064	1
AC012314.17	0.146649	0.177122	0.606227	0.398997	0.0533143	0.0552298	0.463636	0.804447	-0.0357946	0.864657
AC012314.18	0.146649	0.177122	0.606227	0.398997	0.0533143	0.0552298	0.463636	0.804447	-0.0357946	0.836206
AC012314.3	0.840045	1.35582	1.42913	1.09589	0.982756	0.989035	1.73835	2.04061	-0.0748064	1
AC012314.4	0.840045	1.35582	1.42913	1.09589	0.982756	0.989035	1.73835	2.04061	-0.0748064	0.864657
AC012314.5	0.146649	0.177122	0.606227	0.398997	0.0533143	0.0552298	0.463636	0.804447	-0.0357946	0.836206
AC012314.6	0.840045	1.35582	1.42913	1.09589	0.982756	0.989035	1.73835	2.04061	-0.0748064	0.864657
AC012314.7	0.146649	0.177122	0.606227	0.398997	0.0533143	0.0552298	0.463636	0.804447	-0.0357946	1
AC012314.8	0.840045	1.35582	1.42913	1.09589	0.982756	0.989035	1.73835	2.04061	-0.0748064	0.864657
AC012314.9	0	0	0	0	0	0	0	0	0	1
AC012358.3	0.184012	0.371173	0.926117	0.934449	0.742857	0.409999	0.816448	0.777017	0.0298671	1
AC012368.3	0	0	1.37111	0	0	0	0.648197	0	0.491613	1
AC012400.1	0	0	0	0	0	0	0	0	0	1
AC012414.1	0	0	0	0	0	0	0	0	0	1
AC012414.5	1.56517	0	0.826948	0.265593	0	0	0.816011	0.789094	0.477555	1
AC012414.6	0	0	0	0	0	0.0671439	0	1.18475e-07	-0.0234387	1
AC012433.1	0	0	0	0	0	0	0	0	0	1
AC012435.2	0.743358	0.863653	0.857521	0.757429	0.990741	0.633495	1.08267	1.17983	0.0508025	1
AC012441.1	0.241884	0.0805967	0	0.0827771	0.194268	0	0.064914	0.418852	-0.0179737	1
AC012441.2	0	0	0	0	0.106701	0	0	0	0.0365664	1
AC012443.1	0	0	0	0	0	0	0	0	0	1
AC012468.1	0	0	0	0	0	0	0	0	0	1
AC012488.1	0	0	0	0	0	0	0	0	0	1
AC012488.2	0	0.870474	0	0	0	0	0.117413	0	-0.18581	1
AC012491.1	0	0	0	0	0	0	0	0	0	1
AC012493.1	0	0	0	0	0	0	0	0	0	1
AC012501.3	0	0	0	0.0954576	0	0	0.0765149	0.0332412	-0.0180856	1
AC012507.2	0	0	0	0	0	0	0	0	0	1
AC012513.2	0	0.0361179	0.0897333	0.112101	0.133931	0.243568	0.149484	0.155688	-0.0553548	1
AC012519.1	0	0	0	0	0.119507	0	0	0	0.0407159	1
AC012531.3	0	0	0	0	0.0469306	0.2456	0	0.0040766	-0.0641361	1
AC012569.1	0	0	0	0.0254659	0	0.0474596	0	0.026672	-0.0352874	1
AC012616.1	0	0	0	0	0	0	0	0	0	1
AC012618.1	0	0	0.581874	0.248098	0	0.709951	0.381727	0.98501	-0.238681	1
AC012618.2	0.275426	0.659264	0.274195	0.68362	0.611651	0.479426	0.0910793	0.295624	-0.226484	0.707079
AC012618.3	1.37078	1.78717	2.83993	2.14516	2.13033	2.66194	2.61097	1.70491	0.0612542	1
AC012651.1	1.18035	2.08447	2.18205	1.52086	3.73711	1.88179	2.81903	3.9188	0.0468797	1
AC012653.1	0	0	0	0	0	0	0	0	0	1
AC012669.1	0	0	0	0	0	0	0	0	0	1
AC012676.2	0.49725	0	0	0.487015	0	0	1.16847	0.546998	0.124276	1
AC012676.6	0.49725	0	0	0.487015	0	0	1.16847	0.546998	0.124276	1
AC013244.1	0	0	0	0	0	0	1.49049	0	0.329107	1
AC013244.2	0	0	0	0	0	1.74634	2.30332	1.42594	-0.253034	1
AC013244.3	0	0	0	0	0	0	0	0	0	1
AC013262.1	0	2.17018	0	0	0	0	0	0	-0.416141	1
AC013268.1	0	0.0858772	0.588517	0.808597	2.20934	2.26091	3.75811	4.44936	-0.131187	0.791984
AC013268.2	0	0	0	0	0	0	0.155326	0	0.052075	1
AC013268.3	0.0366422	0.129662	0.186849	0.0897818	0.168286	0.220108	0.0237902	0.117114	-0.0473369	0.834852
AC013268.4	0.184494	0.0489389	0.265313	0.226373	0.487268	0.330726	0.403647	0.339224	0.112168	0.834852
AC013271.1	0.0347552	0	0.11492	0.0608577	0.192751	0	0.0638061	0.10704	0.0794549	0.415509
AC013290.1	0	0	0.210012	0	0	0	0	0	0.0687553	1
AC013355.1	0	0	0	0	0	0	0	0	0	1
AC013356.1	0.116705	0.236065	0.189211	0.120043	0.1396	0	0.187045	0	0.0939616	1
AC013394.1	68.8622	70.6178	54.7844	60.6267	53.9168	53.1242	46.087	54.269	-0.0974168	0.803029
AC013399.1	0.0723334	0	0.374461	0.0838843	0	0	0	0	0.110852	1
AC013403.1	0	0	0	0	0	0	0	0	0	1
AC013404.1	0	0	0	0	0	0	0	0	0	1
AC013410.1	0.0320805	0.0971008	0.053699	0.100537	0.0802052	0	0.0805344	0.0699567	-0.00634686	1
AC013410.2	5.70232	5.31832	9.78191	2.66944	12.846	5.81721	7.21801	9.17881	0.588402	0.834852
AC013412.1	0	0	0	0	0	0	0	0	0	1
AC013429.1	0	0	0	0	0	0	0	0	0	1
AC013439.1	0.0318373	0	0.0266485	0.0665188	0	0	0.239804	0	0.0750901	1
AC013452.2	0	0	0.252112	0	0.248403	0.0985451	0	0.10741	0.0904159	1
AC013467.2	0	0	0	0	0	0	0	0	0	1
AC013467.3	0	0.0571511	0	0.0588719	0.0697256	0.382749	0	0	-0.133252	1
AC013470.1	0	0	0	0	0	0	0.289394	0.746285	-0.109399	1
AC013470.2	0.134015	0.115794	0.143037	0.380026	0.0744749	0.0516958	0.376791	0.200209	-0.00487926	1
AC013470.3	0	0.0675874	0	0	0.0418196	0	0	0	-0.00881217	1
AC013470.4	0	0	0	0	0	0	0	0	0	1
AC013474.1	0.0607617	0	0	0.189814	0.224186	0.0594718	0.100337	0.129902	0.00114748	1
AC013476.1	0	0.19022	0	0	0.22029	0	0.440553	0	0.140655	1
AC013489.2	0	0	0	0	0	0	0	0	0	1
AC013553.1	0	0	0.524661	0	0	0	0.497877	0	0.297852	1
AC013553.2	0	0.107788	0.173262	0.109785	0.255838	0	0.0857349	0	0.0949714	1
AC013562.2	0	0	0	0	0	0	0	0	0	1
AC013565.2	0	0	0	0	0	0	0	0	0	1
AC013643.1	0	0	0	0	0	0	0	0	0	1
AC013701.1	0	0	0	0	0	0	0	0	0	1
AC013734.1	0	0	0	0	0	0	0	0	0	1
AC013759.1	0.0247606	0	0	0	0	0	0	0.026676	-0.000673513	1
AC013828.2	0	0	0	0	0	0	0	0	0	1
AC015688.1	0	0	0	0	0	0	0	0	0	1
AC015688.2	0	0	0	0	0	0	0	0	0	1
AC015688.3	0	0	0	0	0	0	0	0	0	1
AC015688.4	0	0	0	0	0	0	0.196115	0.114997	0.0253291	1
AC015688.5	0	0	0	0	0	0	0	1.44118	-0.321895	1
AC015689.1	0	0	0	0	0.0260227	0	0	0	0.00926566	1
AC015712.3	0	0	0	0	0	0	0	0	0	1
AC015720.2	0	0	0	0	0	0	0	0	0	1
AC015720.3	0	0	0	0	0	0	0.317765	0	0.0995233	1
AC015743.1	0	0	0	0	0	0	0	0	0	1
AC015802.2	0	0	0	0	0	0	0	4.37328	-0.606451	1
AC015802.6	10.4221	9.38404	12.4924	10.5579	13.9053	12.0789	11.3404	10.2549	0.170537	0.159391
AC015813.2	15.1543	17.7224	17.7413	16.2549	27.0934	19.485	18.0699	17.8207	0.095252	0.83186
AC015818.1	0	0	0	0	0	0	0	0	0	1
AC015818.3	0	0.323365	0	0	0	0.612191	0	0	-0.273308	1
AC015818.5	0.367067	0.371977	0.225418	0.189973	0.444329	0.615516	0.297789	0.480941	-0.0787203	1
AC015818.6	0	0	0	0	0	0	0	0	0	1
AC015849.10	0	0	0	0	0	0	0	0.176084	-0.0584978	1
AC015849.6	0	0	0	0	0	0	0	0.176084	-0.0584978	1
AC015871.1	0	0	0	0	0	0	0	0	0	1
AC015871.2	0	0	0	0	0	0	0	0	0	1
AC015908.1	0	0	0	0	0	0	0	0	0	1
AC015910.1	0.0920341	0.373095	0.338555	0.299101	0.334238	0.176399	0.597355	0.393658	0.0227991	1
AC015911.1	0	0	0	0	0	1.03513	0.0429618	0	-0.241109	1
AC015911.4	0	0	0	0	0	0.0379294	0	0	-0.0134271	1
AC015911.7	0	0	0	0	0	0	0	0	0	1
AC015911.8	0	0	0	0	0	0	0	0	0	1
AC015912.2	0	0	0	0	0	0	0	0	0	1
AC015914.2	0	1.16559	0	0	0	0	0	2.30664	-0.710032	1
AC015917.1	0	0	0	0	0	0	0	0	0	1
AC015922.1	0	0.916977	0.806397	0.98631	1.27447	1.94496	0.792274	0	-0.151684	1
AC015977.1	0	0	0	0	0	0	0	0	0	1
AC015978.2	0	0	0	0	0	0	0	0	0	1
AC015983.1	0	0.321548	0	0	0	0	0	0	-0.100557	1
AC016027.4	0	0	0	0	0	0	0	0	0	1
AC016027.5	0	0	0.720438	4.25077	2.23076	1.92033	4.04416	0	0.217651	1
AC016065.2	0	0	0	0	0	0.194603	0	0.205129	-0.13143	1
AC016144.1	0	0.0384639	0	0	0	0	0.031786	0	-0.00232682	1
AC016180.2	0	0	0	0	0	0	0.201563	0	0.0662281	1
AC016182.1	0	0	0	0	0	0	0	0	0	1
AC016292.2	0	0.871232	0.360219	0	0.557691	0	0	0.975297	-0.200703	1
AC016304.1	0	0	0	0	0	0	0	0	0	1
AC016394.4	0.104647	0	0.0949199	0	0	0	0.207436	0.26747	0.0511015	1
AC016397.1	0	0	0	0	0	0.823594	0.578064	0	-0.0521572	1
AC016482.1	0	0	0	0.0704921	0	0	0.163805	0.0702895	0.00564353	1
AC016482.2	0	0	0.0488331	0	0.072578	0	0.0729388	0.063111	0.0457858	1
AC016546.1	0	0	0	0	0	0	0.14397	0	0.0485123	1
AC016559.2	0	0	0	0	0	0	0	0	0	1
AC016559.3	0.688266	0	0	0	0	0.34067	1.34155	0	0.390013	1
AC016582.1	0.062984	0.306416	0.274799	0.582969	0.337709	0.38194	0.300458	0.0922791	-0.101277	1
AC016582.2	0.401302	1.22481	2.56818	0.410727	2.07742	0.38509	1.41498	1.258	0.480137	0.834852
AC016582.3	4.88961	3.79573	8.26941	11.563	7.40602	7.98969	4.73014	8.61897	-0.246592	0.834852
AC016596.3	0	0	0	0	0	0	0	0	0	1
AC016612.1	0	0	0	0	0	0	0	0	0	1
AC016629.1	0	0	0	0	0.328534	0	0	0	0.102459	1
AC016629.3	2.70212	2.39988	3.63882	2.83931	2.02668	1.55231	1.88601	1.54498	0.205782	0.737146
AC016632.1	0	0	0	0	0	0	0	0	0	1
AC016687.1	0	0	0	0	0	0	0	0	0	1
AC016694.1	0	0	0	0	0	0	0	0	0	1
AC016700.1	0	0	0.908947	0	0	0	0	0	0.233194	1
AC016717.1	0	0.591056	0	0.553432	0	0	0.443192	0	-0.194045	1
AC016724.1	0	0	0	0	0	0	0	0	0	1
AC016727.2	0	0	0	0	0	0	0	0	0	1
AC016734.1	0	0	0	0	0.106017	0	0	0	0.0363434	1
AC016739.1	0	0.788695	1.5133	0	0	0.383011	0	1.56196	-0.333596	1
AC016769.1	0.0846668	0.128218	0.211744	0.13247	0.0526073	0.164329	0.105689	0.0916585	-0.0215723	1
AC016769.2	0	0.174681	0	0	0.203525	0	0.13593	0	0.0547178	1
AC016769.3	0	0	0	0	2.22798	0	0	0	0.422658	1
AC016769.4	0	0	0	0	0	0	0	0	0	1
AC016772.1	0	0	0	0	0	0	0	0	0	1
AC016831.2	0	0	0	0	0	0	0	0	0	1
AC016831.3	0	0	0	0	0	0.061184	0.0175871	0.0459135	-0.0313215	1
AC016877.2	0	0	0	0	0	0	0	0	0	1
AC016885.3	0	0	0	0	0	0	0	0	0	1
AC016894.1	0	1.48525	0	0	0	0	0	0	-0.328348	1
AC016907.1	0	0	0	0	0	0	0	0	0	1
AC016908.1	0	0	0	0	0	0	0	0	0	1
AC016909.1	0	0	0	0	0	0	0	0	0	1
AC016911.1	0	0	0	0	0	0	0	0	0	1
AC016925.1	0	0	0	0	0	0	0	0	0	1
AC016925.2	0	0	0	0	0	0	0	0	0	1
AC016930.1	0	0	0	0	0	0	0	0	0	1
AC016954.1	0.136744	0.0691296	0.112837	0	0	0.131713	0.0561029	0	0.0357388	1
AC016956.1	0	0	0	0	0	0	0	0	0	1
AC016957.1	0	0	0	0	0	0	0	0	0	1
AC016991.1	0	0	0	0	0	0	0	0	0	1
AC016999.2	0	0	0	0	0	0	0.19255	0.124151	0.0213035	1
AC017002.2	0	0	0	0	0	0	0	0.0266503	-0.00948621	1
AC017007.2	0	0	0	0	0	0	0	0	0	1
AC017007.3	0	0	0.0499831	0	0	0	0.0249958	0	0.026496	1
AC017007.4	0	0	0.179973	0	0.253966	0	0	0.226517	0.0676712	1
AC017007.5	0	0	0	0	0	0	0	0	0	1
AC017013.1	0	0	0	0	0	0	0	0	0	1
AC017015.1	0	1.18211	0	0	0	0	0.886384	1.17456	-0.332706	1
AC017019.1	0	0	0	0	0	0	0	0	0	1
AC017037.1	0	0	0	0	0	0	0	0	0	1
AC017037.2	0	0	0	0	0	0	0	0	0	1
AC017083.3	0.139965	0	0.182297	0.257151	0	0.13556	0.0531576	0	-0.00206463	1
AC017099.1	0.206321	0.541539	0.447375	0.430481	0.25655	0.680959	0.0687187	0.491753	-0.309441	0.206259
AC017100.2	0.3407	0	0	0	0	0	0	0	0.105747	1
AC017104.2	0	0	0	0	0.532663	0	1.38966	0	0.468211	1
AC017104.4	0.207305	0.116131	0.251495	0.216843	0.202618	0.157318	0.2518	0.35384	0.0240333	1
AC017104.5	0.903829	1.37364	0.222115	0.935674	0.766269	1.64588	1.3208	1.51698	-0.420442	0.351219
AC018371.2	0	0	0	0	0	0	0	0	0	1
AC018437.1	0	0	0	0	0	0	0	0	0	1
AC018442.1	0	0	0.0141821	0.0881816	0.0424901	0.0164644	0.014213	0	-0.011192	1
AC018442.3	0	0	0	1.9884	0	0	0	2.18489	-0.812654	1
AC018448.1	0	0	0	0	0	0	0	0	0	1
AC018448.2	0	0	0	0	0	0	0	0	0	1
AC018462.2	0	0	0	0	0	0	0	0	0	1
AC018475.1	0.29936	0.300972	0	0.186346	0	0	0.979956	0.301722	0.0891834	1
AC018512.1	0.0280824	0	0	0.0718185	0	0	0.0301896	0.058138	-0.0246807	1
AC018523.1	0	0	0.232957	0.148506	0	0	0	0	0.025591	1
AC018523.2	0.27363	0.232766	0.242931	0.123512	0.296797	0.264697	0.050693	0.208002	0.00691429	1
AC018552.1	0	0	0	0	0	0	0	0	0	1
AC018554.1	0	0	0	0	0	0	0	0	0	1
AC018558.4	0	0	0	0	0	0	0	0	0	1
AC018558.5	0	0	0	0	0	0	0	0	0	1
AC018618.2	0	0	0	0	0	0	0	0	0	1
AC018620.1	0	0.308051	0.71418	0.914951	1.06329	0	0	0	0.124435	1
AC018630.1	0	0.410184	0.876089	0	0.570574	0	0	0	0.265784	1
AC018630.2	0.586557	1.21373	0.914417	0.582449	0	0	0	0	-0.0514582	1
AC018634.1	0	0	0	0	0	0	0	0	0	1
AC018635.1	0.494885	0.367033	0.570236	0.343102	0.835773	0.204054	0.47191	0.613381	0.207622	0.834852
AC018638.1	5.87845	15.4652	8.05963	5.43491	14.9558	9.53396	5.64062	16.8977	-0.399271	1
AC018638.2	11.0838	15.3058	11.753	11.0678	9.10093	8.6093	12.8817	13.6595	-0.0898259	0.952797
AC018638.3	0	1.15773	4.51692	0	2.9854	0.96816	0	4.49405	-0.0214111	1
AC018638.4	3.08184	5.66149	4.57112	4.30428	5.01372	3.41428	3.96603	7.17831	-0.227361	0.834852
AC018638.5	2.94671	4.15825	5.48935	6.39608	5.62718	3.93645	4.61982	6.65577	-0.149005	0.834852
AC018638.8	0.592168	0	0	0.568459	2.07135	0	0	1.82959	0.0349812	1
AC018639.1	0	0	0	0	0	0	0	0	0	1
AC018641.1	0	0	0	0.0635701	0.150357	0	0.151142	0.0653393	0.0562298	1
AC018644.1	0.859147	0.496408	0.397457	0.252232	0.732388	0.467437	0.392419	0.505759	0.149501	1
AC018645.1	0	0	0	0	0	0	0	0	0	1
AC018653.2	0	0	0	0	0	0	0	0	0	1
AC018659.2	0	0	0	0	0	0	0	0	0	1
AC018688.2	0	0	0	0.0213887	0	0	0	0	-0.007633	1
AC018692.3	0	0	0	0	0	0	0	0	0	1
AC018693.2	0	0	0	0	0	0	0	0	0	1
AC018695.1	0	0	0	0	0	0	0	0	0	1
AC018695.5	0	0	0	0	0	0	0	0	0	1
AC018709.1	0	0	0	0	0	0	0	0	0	1
AC018710.1	0	0	0	0	0	0	0	0	0	1
AC018712.1	0	0	0	0	0	0	0	0	0	1
AC018714.1	2.80596	6.99116	7.97331	5.14737	4.52475	4.80935	8.93877	0.9867	0.431438	1
AC018717.1	0	0	0	0	0	0	0	0	0	1
AC018735.1	0	0	0	0	0	0	0	0	0	1
AC018737.1	0	0	0	0	1.15125	0	0.704258	0	0.46858	1
AC018738.1	0.969379	0.451966	0.372821	0	0	0	1.7638	0	0.590882	1
AC018755.2	0	0	0	0	0.0230068	0	0	0	0.00820393	1
AC018755.3	5.70662	4.57701	4.41493	1.74111	4.11628	4.83468	4.43327	5.43169	0.203835	0.977996
AC018797.1	0	0	0	0	0	0	0	0	0	1
AC018797.2	0.0317686	0.160258	0.132958	0.0331879	0.0397199	0	0	0.0346458	-0.00731913	1
AC018804.1	0.371547	0.457216	2.79491	2.86871	0	0	4.13197	2.61511	0.0975689	1
AC018845.2	0	0	0	0	0	0	0	0	0	1
AC018846.1	0	0	0	0	0	0	0	0	0	1
AC018861.1	0	0	0	0	0	0	0	0	0	1
AC018865.1	0	0	0	0	0	0	0	0	0	1
AC018865.2	0	0.115731	0.175819	0.119675	0.176668	0.243157	0.127126	0.0876801	-0.0288275	1
AC018868.1	0	0	1.11123	0	0	0	0	0	0.269521	1
AC018868.2	0.0311765	0	0.0782715	0.0976879	0.0779517	0	0.0260984	0.0679986	0.0172739	1
AC018880.1	0	0	0	0	0	0	0	0	0	1
AC018880.2	0	0	0	0	0	0	0	0	0	1
AC018889.1	0	0	0.63596	0	0	0	0	0.269591	0.0914434	1
AC018892.1	0	0	0	0	0	0	0	0	0	1
AC018892.2	0.325138	0.864727	0	0	0.409198	0.821302	0.55743	0.109224	-0.0933253	1
AC018992.1	0	0.0808182	0.0135057	0	0	0	0	0.0353727	-0.03573	1
AC019072.1	0.095193	0.191985	0.11989	0.224014	0.0298926	0.232147	0.120022	0.130495	-0.130638	0.409475
AC019084.1	0	0	0	0	0	0.208898	0	0	-0.0684231	1
AC019117.4	3.85535	4.78438	3.90314	3.95165	1.62189	1.96403	1.91848	2.51327	-0.177835	1
AC019129.1	0	0	0	0	0	0	0	0	0	1
AC019155.1	0.33705	0.796087	0.0912606	0	0.673481	0.214299	0.180462	0.931292	-0.136824	1
AC019159.1	0	0	0	0	0	0	0	0	0	1
AC019173.1	0.0337932	0	0.0278955	0	0	0	0	0	0.0219103	1
AC019176.2	0	0	0	0	0	0	0	0	0	1
AC019176.3	0	0.480339	0	0	0	0	0.723339	0	0.0548197	1
AC019181.1	2.89806	4.48863	1.52951	1.90251	1.73386	0.990831	1.12592	2.94525	-0.281648	1
AC019185.2	0	0	0	0	0	0	0	0	0	1
AC019193.1	0	0	0	0	0	0	0	0	0	1
AC019206.1	0.417667	0	0.720071	0	0.265434	0	0.410359	0.914124	0.296249	1
AC019235.1	0	0	0	0	0	0	0	0	0	1
AC019257.8	0	0	0	0.069669	0.0912682	0	0.330919	0.0566215	0.0904514	1
AC019288.1	0	0	0	0	0	0	0	0	0	1
AC019294.1	0	0	0	0	0	0	0	0	0	1
AC019322.3	0	0	0	0	0	0	0	0	0	1
AC019322.4	0	0	0	0	0	0	0	0	0	1
AC019322.5	0.170118	0	0.51819	0	0.60157	0	0.215145	0.472879	0.307746	1
AC020549.2	0	0	0	0.0273377	0	0	0	0	-0.00972762	1
AC020549.3	0	0	0	0	0	0	0	0	0	1
AC020550.1	0	2.07428	0	1.12483	0	0.996098	0	0	-0.926195	1
AC020593.1	0	0	0	0	0	0	0	0	0	1
AC020611.1	0	0.718886	0	0.664206	1.75037	3.04488	0	0	-0.518195	1
AC020612.1	0.127897	0.387638	1.96312	0.39387	0.456815	0	0.714105	0.656756	0.345234	1
AC020612.2	0	0	0	0	0	0	0	0	0	1
AC020629.1	0	0	0	0	0	0	0	0	0	1
AC020633.1	0	0	0.0771315	0	0	0	0.0257114	0	0.0359548	1
AC020636.2	0	0.0786116	0	0	0	0	0	0	-0.0272939	1
AC020658.1	0	0.0476998	0	0.0492375	0.117096	0	0.0392041	0.0509623	0.00173865	1
AC020679.2	0	0	0	0	0	0	0	0	0	1
AC020688.1	0	0	0	0.0331258	0	0.0308871	0	0.0348963	-0.0350971	1
AC020699.1	0	0	0	0	0	0	0	0	0	1
AC020728.1	0	0.0988294	0.0273205	0.102314	0.122405	0.0317711	0	0	-0.0290365	1
AC020765.1	0	0.438615	0.673109	0	0.50609	0	0	0	0.202165	1
AC020765.3	0	0.309243	0.126159	0.240153	0.19095	0.066611	0.113477	0	-0.0534225	1
AC020765.4	0.787968	0.538115	0.624017	2.66984	0.309018	0	0.615295	1.32273	-0.273633	1
AC020779.1	0.401185	0.332833	0.592666	0.306624	0.399022	0.339807	0.437075	0.455967	0.100326	1
AC020891.4	0	0	0	0	0	0	0	0	0	1
AC020893.1	0	0	0.178707	0.113397	0	0.104855	0	0	-0.015405	1
AC020893.2	0.0720316	0.072862	0.237436	0.224266	0.617049	0.346622	0.35427	0.229242	0.104521	1
AC020895.1	0	0	0	0	0	0	0	0	0	1
AC020899.1	0	0	0	0.10515	0	0	0.0821445	0	-0.00758726	1
AC020904.1	0	0	0	0	0	0	0	0	0	1
AC020904.2	0.0739814	0.109825	0.1825	0.182625	0.474813	0.132522	0.183777	0.504152	-0.00301885	1
AC020909.1	0	0	0	0	0	0	0	0.0393343	-0.0139149	0.834852
AC020910.3	0	0	0	0	0	0	0	0	0	0.323533
AC020910.4	0.368333	0.106307	0.742789	0.164421	0.260077	0.0509257	0.435581	0.622303	0.243474	1
AC020914.2	0	0	0	0	0	0	0	0	0	1
AC020914.3	0	0	0	0	0	0	0	0	0	1
AC020914.4	0	0	0	0	0	0	0	0	0	1
AC020914.5	0	0	0	0	0	0	0	0	0	1
AC020915.1	0.228729	0.409852	0.695181	0.403578	0.474228	0.40511	0.498394	0.633932	0.0045747	1
AC020915.4	0	0	0	0	0	0	0.0376618	0.195882	-0.0511847	1
AC020915.5	0.671008	0.523729	0.0215676	0.501834	0.0674149	0.598985	0.538173	0.318053	-0.195764	0.770951
AC020917.1	0.101779	0.051408	0.0422966	0	0	0.049281	0.0421656	0.164355	-0.0255174	1
AC020922.1	0.0683551	0.131333	0.164288	0.2051	0.630091	0.455959	0.206913	0.129643	0.0315251	1
AC020937.1	0	0	0	0.043968	0	0.0409076	0	0	-0.0299799	1
AC020983.1	0	0	0	0.272698	0	0	0	0	-0.0869725	1
AC021006.1	0.121772	0	0	0	0.145351	0.115938	0.0973559	0	0.084336	1
AC021006.2	0	0	0	0	0	0	0	0	0	1
AC021072.1	0	0	0	0	0.0697256	0	0	0.0606448	0.00307479	1
AC021074.1	0.0920832	0.18664	0	0	0	0.176488	0	0	-0.0885715	1
AC021074.2	0	0	0	0	1.31513	0	0	0	0.302773	1
AC021087.2	0.0332184	0.401713	0.332933	0.450396	0.499124	0.38743	0.416582	0.144379	-0.0355836	1
AC021106.1	3.08858	4.23679	2.57747	3.4708	3.99205	2.84575	4.02611	4.46664	-0.10588	0.834852
AC021106.2	0	0	0.0612473	0	0.544913	0	0.0608317	0.157579	0.146843	1
AC021146.1	0	0	0	0	0	0	0	0	0	1
AC021146.10	0	0	0	0	0	0	0	0	0	1
AC021146.11	0	0	0	0.081651	0	0	0	0	-0.0283088	1
AC021146.13	0	0	0	0	0	0	0	0	0	1
AC021146.14	0	0	0	0	0	0	0	0	0	1
AC021146.15	0	0	0	0	0	0	0	0	0	1
AC021146.2	0	0	0	0	0	0	0	0	0	1
AC021146.3	0	0	0	0	0	0	0	0	0	1
AC021146.4	0	0	0	0	0	0	0	0	0	1
AC021146.5	0	0	0	0	0	0	0	0	0	1
AC021146.6	0	0	0	0	0	0	0	0	0	1
AC021146.7	0	0	0	0	0	0	0	0	0	1
AC021146.8	0	0	0	0	0	0	0	0	0	1
AC021146.9	0	0	0	0	0	0	0	0	0	1
AC021148.1	0.0882231	0.27388	0.234023	0.176944	0.415573	0.085573	0.176642	0.586601	-0.0518165	1
AC021171.1	0	0	0	0.0779306	0	0.0722519	0.184933	0	0.00897433	1
AC021171.2	0	0	0.0321078	0	0	0	0	0	0.0113984	1
AC021193.1	0	0	0	0	0	0	0	0	0	1
AC021205.1	0	0	0	0	0	0	0	0	0	1
AC021205.2	0	0	0	0	0	0	0	0	0	1
AC021220.1	0	0	0	0	0	0	0	0	0	1
AC021231.2	0	0	0	0	0.0866766	0.0681838	0.0580373	0.0753064	0.000351357	1
AC021231.3	0	0	0	0	0	0.314497	0	0	-0.0986277	1
AC021242.1	0	0	0	0	0	0	0	0	0	1
AC021269.1	0	0	0	0	0	0	0	0	0	1
AC021269.2	0	0	0	0.41807	0	0	0	0	-0.125982	1
AC021443.3	0	0	0	0	0	0	0	0	0	1
AC021451.1	0	0	0	0	0	0	0	0	0	1
AC021506.2	0	0	0	0	0	0	0	0	0	1
AC021646.2	0	0	0	0	0	0.157283	0	0	-0.0526854	1
AC021660.1	0	0	0	0	0	0	0	0	0	1
AC021660.3	0	0	1.6741	0	0	0	0.801381	0.179813	0.5074	1
AC021678.1	0.0473706	0.0478398	0.039422	0	0	0	0	0	0.0137838	1
AC021678.3	0	0	0	0	0	0	0	0	0	1
AC021723.1	0	0	0.230028	0	0	0	0.113352	0	0.1134	1
AC021733.3	0	0	0	0	0	0	0	0	0	1
AC021739.1	0	0.973017	0	1.02979	0	0	0	0	-0.500433	1
AC021749.1	0	0	0	0	0	0	0	0	0	1
AC021753.1	0	0	0	0	0	0	0	0	0	1
AC021755.1	0	0	0	0	0	0	0	0	0	1
AC021818.2	0	0.0714603	0	0	0	0	0	0	-0.0248946	1
AC021820.1	0	0	0	0	0	0	0	0	0	1
AC021876.1	0	1.06144	1.3582	1.38077	0.810527	1.36268	0.804932	0	-0.147366	1
AC022001.1	0.65551	2.00323	0.520205	0.614127	0	0.686291	0	2.02733	-0.824407	1
AC022018.1	3.78866	2.16391	4.21654	1.43444	1.89922	1.66425	1.16267	0.814295	0.518189	1
AC022022.1	0	0	0	0	0	0	0	1.13448	-0.273471	1
AC022022.2	0.341929	0.35146	1.61799	1.02955	0.402357	0	0	1.0363	-0.0452518	1
AC022028.1	0	0	0	0	0	0	0	0	0	1
AC022034.2	0	0	0.272086	0	0	0	0	0	0.0867991	1
AC022069.1	0	0	0	0	0	0	0	0	0	1
AC022080.2	0.06469	0	0.175034	0.111865	0.264561	0	0.15591	0	0.179455	1
AC022080.3	0	0	0.133409	0	0	0.31771	0	0.169019	-0.110666	1
AC022106.1	0	0	0	0	0	0	0.0535893	0	0.0188281	1
AC022106.2	0	0	0	0.0690865	0	0	0	0	-0.0240946	1
AC022121.2	0	0.111713	0	0	0.397007	0	0	0.228794	0.00807795	1
AC022133.1	0	0	0	0	0	0	0	0	0	1
AC022137.1	0	0	0	0	0	0	0	0	0	1
AC022137.2	0	0	0	0	0	0	0	0	0	1
AC022137.3	2.24615	1.76194	1.70848	0.930147	1.29582	2.00889	2.12569	1.36354	0.183706	0.874364
AC022145.2	0	0	0	0	0	0	0	0	0	1
AC022146.1	0	0	0	0	0	0	0	0	0	1
AC022149.1	0.417385	5.19642e-05	0.00408966	0.000408617	0.858827	1.14952e-05	0	0	0.350708	1
AC022149.2	0	0	0	0	0	0	0	0	0	1
AC022182.3	0	0.0160063	0.026794	0	0	0	0.0134063	0	0.00861253	1
AC022202.1	0	0	0	0	0	0	0	0	0	1
AC022206.1	0	0	0	0	0	0.37283	0	0	-0.114288	1
AC022210.1	0.185174	0.3114	0.255104	0.448649	0.303078	0	0.328554	0.0658229	0.0867256	0.834852
AC022215.1	0	1.38834	0	0	0.397063	0.333441	0.789138	0.681842	-0.274886	1
AC022217.2	0.0695034	0	0	0	0.086023	0.0669197	0.113985	0	0.0695685	1
AC022217.5	0	0	0	0	0	0	0	0	0	1
AC022254.1	0	0	0	0	0	0.851162	0	0	-0.222108	1
AC022296.2	0	0	0	0	0	0	0	0	0	1
AC022296.3	0	0	0	0	0	0	0	0	0	1
AC022306.1	0	0	0	0.0247371	0.0296324	0.0920449	0	0	-0.0300392	1
AC022325.1	0	0	0	0	0	0	0	0	0	1
AC022335.1	0	0	0	0	0	0	0	0	0	1
AC022336.1	0	1.23346	0.316503	0.398673	1.42718	1.20501	0.310653	0	-0.179462	1
AC022364.2	0	0.122641	0	0	0.14481	0	0	0.375217	-0.107862	1
AC022384.1	1.85072	0.893355	1.17604	2.48257	1.12493	1.41869	2.22362	1.04046	0.0962256	1
AC022387.1	0	0	0	0	0	0	0	0	0	1
AC022400.4	0.571895	1.18211	1.82621	0	1.39227	1.19534	0	0	0.287396	1
AC022400.7	0.866603	1.08949	0.68897	0.702733	1.35619	1.23125	0.748983	1.18427	-0.104118	0.834852
AC022404.1	0	0	0	0	0	0	0	0	0	1
AC022415.2	2.07031	1.811	1.88955	0.895726	1.80154	2.88591	0.78136	1.09981	0.00652051	1
AC022432.1	0.48301	1.49595	0.382377	0.475627	2.31147	0	0.750494	0.490876	0.278459	1
AC022441.3	0	0	0	0	0	0	0	0	0	1
AC022447.4	0	0	0	0	0	0	0	0	0	1
AC022483.1	0	0	0	0	0	0	0	0	0	1
AC022493.1	0	0	0	0	0	1.20501	0	0	-0.285196	1
AC022493.2	0	0.169498	0.13408	0	0.395311	0.159672	0	0	0.0556257	1
AC022494.1	0.355826	0	0.0586604	0.221582	0	0	0.291538	0	0.150438	1
AC022507.1	0	0.0249275	0.041494	0	0	0.0482123	0	0.0270906	-0.0208404	1
AC022523.2	0	0	0	0	0	0	0	0	0	1
AC022559.1	0	0	0	0	0	0	0	2.00368	-0.396683	1
AC022616.2	0	0	0	0	0	0	0	0	0	1
AC022616.3	0	0	0	0	0	0	0	0	0	1
AC022616.4	0	0	0	0	0	0	0	0	0	1
AC022616.5	0	0	0	0	0	0	0	0	0	1
AC022616.6	0	0	0	0	0	0	0	0	0	1
AC022616.7	0	0	0	0	0	0	0	0	0	1
AC022616.8	0	0	0	0	0	0	0	0.931047	-0.237346	1
AC022616.9	0	0	0	0	0	0	0	0	0	1
AC022634.1	0	0	0	0	0	0	0	0	0	1
AC022655.2	0	0	0	0	0	0	0	0	0	1
AC022662.1	2.08618	0.429163	1.6515	0.830791	0	1.68179	0.970752	0.849659	0.078321	1
AC022690.1	0	0	0	0	0	0	0	0	0	1
AC022695.1	0	0	0	0	0	0	0	0	0	1
AC022709.1	0	0	0	0	0	0	0	0	0	1
AC022730.1	0.114918	0	0	0	0	0	0	0	0.0392344	1
AC022730.2	0	0.19778	0	0	0.228582	0	0	0	0.0091578	1
AC022748.1	0	0	0	0	0	0	0	0	0	1
AC022748.2	0.118487	1.31833	1.53601	1.70245	0.566593	1.80552	1.32828	1.58679	-0.533945	0.345157
AC022748.3	0	0	0	0	0	0	0	0	0	1
AC022784.4	0	0	0	0	0	0	0	0	0	1
AC022790.1	0	0	1.47766	0	0	3.80777	0	0	-0.239097	1
AC022795.1	0	0	0	0	0	0	0	0	0	1
AC022826.1	0.180053	0.426993	0.8946	0.87391	0.738447	0.524368	0.349558	0.641928	-0.0879003	0.879896
AC022826.2	5.28061	8.56669	11.0715	6.57295	8.36416	7.52785	11.0466	8.10513	0.151101	1
AC022832.1	0	0	0	0	0	0	0	0	0	1
AC022868.1	0	0.574015	0	0	0	0.272305	0	0	-0.250473	1
AC022878.1	0	0	0	0	0	0	0	0	0	1
AC022880.1	0	0	0	0	0	0	0	0	0	1
AC022880.2	0	0	0	0	0	0	0	0	0	1
AC022882.1	0	0	0	0	0	0	0	0	0	1
AC022882.2	0	0	0	0	0	0	0	0	0	1
AC022905.1	0	0	0	0	0	0	0	0.0238207	-0.00849077	1
AC022916.4	0	0	0	0	0	0	0	0	0	1
AC022960.3	0	0	0	0	0	0	0	0	0	1
AC022968.1	0	0	0	0	0	0	0	0	0	1
AC022973.2	0.559735	0	0.363711	0.345958	0.134223	0.320284	0.35968	0.116007	0.181496	1
AC023043.2	0.703464	0.751939	0.0345088	0.215843	0.205804	0.160671	0.137816	0.044827	-0.0238631	1
AC023043.3	1.15971	2.07351	0.457514	0	0.340421	0.28308	0.225562	0	0.0977447	1
AC023050.1	0	0	0	0	0	0	0	0	0	1
AC023050.3	0	0	0	0	0	0	0	0	0	1
AC023050.4	0	0	0	0	0	0	0	0	0	1
AC023050.5	0.248587	0.111438	0.162098	0.202144	0.381771	0.296061	0.162181	0.362518	-0.00451618	1
AC023051.2	0	0	0.148953	0	0	0	0	0	0.0500799	1
AC023055.1	0.819243	3.57936	2.20657	2.90236	5.55441	1.53662	4.0199	2.6826	0.0503415	1
AC023078.2	0	0	0	0	0	0	0	0	0	1
AC023141.1	0	0	0	0	0	0.295113	0	0.605616	-0.264051	1
AC023141.10	0	0	0	0	0	0	0	0	0	1
AC023141.11	0	0	0	0	0	0	0	0	0	1
AC023141.12	0	0	0	0.903977	0	0	0.721414	1.03842	-0.293218	1
AC023141.13	0	0	0	0	0	0	0	0	0	1
AC023141.2	0.985925	0.373791	0.099762	0.253248	2.35284	0	0.590943	0.507681	0.541526	1
AC023141.3	0	0	0	0	0	0	0	0	0	1
AC023141.4	0	0	0	0	0	0	0	0.478765	-0.141098	1
AC023141.5	0	0	0	0	0	0	0	0	0	1
AC023141.6	0	1.23346	0.633006	2.39204	4.28155	2.04124	2.17457	1.63254	-0.286874	0.839644
AC023141.7	0	0	0	0	0	0	0	0	0	1
AC023141.8	0	0	0	0	0	0	0	0	0	1
AC023141.9	0	0	0.193909	0	0	0	0	0	0.0639232	1
AC023157.1	0	0	0	0	0	0	0	0	0	1
AC023162.1	0	0.175638	0	0	0.204471	0	0	0.175752	-0.049657	1
AC023194.1	0	0	0	0	0	0	0	0	0	1
AC023194.2	0	0	0.20112	0	0	0	0.197836	0	0.131203	1
AC023206.1	0.523011	0.543315	5.81437	1.02344	0	0	0.815637	0	0.648285	1
AC023232.1	0	0	0	0	0	0	0	0.595204	-0.168435	1
AC023245.1	0	0	0	0	0	0	0	0	0	1
AC023245.2	0	0	0	0	0	0	0	0	0	1
AC023271.2	0.0759227	0.0383146	0.126797	0.0396216	0	0.0368842	0.0316654	0.0412211	0.025486	1
AC023274.1	0	0	0	0	0	0	0	0	0	1
AC023274.2	0	0	0	0	0	0	0	0	0	1
AC023310.1	0	0	0	0	0	0	0	0.026741	-0.00951808	1
AC023310.2	0	0	0	0	0	0	0	0	0	1
AC023310.3	0	0	0	0	0	0	0	0	0	1
AC023389.3	0.183881	0.5106	0.574075	0.335448	0.570115	0.579404	0.152714	0.3971	-0.100082	1
AC023424.1	0	0	0.449108	0	0	0.35822	0	0	0.023362	1
AC023442.1	0	0	0	0	0	0	0	0	0	1
AC023449.1	0	0	0	0	0	0	0	0	0	1
AC023490.5	0	0.0935803	0	0	0.417357	0	0	0.179228	0.0340753	1
AC023491.1	0	0	0	0	0	0	0	0	0	1
AC023491.2	0	0	0	0	0	0	0	0	0	1
AC023509.5	0.0597779	0.0604164	0.0495026	0.0621706	0.0735547	0.0577397	0	0.127894	-0.0425998	1
AC023511.2	0	0	0	0	0	0	0	0	0	1
AC023512.1	0	0	0	0	0	0	0	0	0	1
AC023513.1	0	0	0	0	0	0	0	0	0	1
AC023538.1	0	0	0	0	0	0	0	0	0	1
AC023575.1	0.69204	0	0	0	0	0	0	0	0.189691	1
AC023632.1	0	0.317064	0.732866	0	0	0	0	0	0.0989587	1
AC023632.3	0	0	0	0	0	0	0	0	0	1
AC023632.4	0	0	0	0	0	0	0	0	0	1
AC023790.1	0	0	0	0	0	0.745659	0.580447	0.758218	-0.239388	1
AC023794.5	1.80652	3.07838	4.78543	3.26726	1.5619	1.54995	2.14227	2.07995	-0.0161147	1
AC023813.2	0	0.180299	0.284143	0	0	0	0.139926	0	0.0776484	1
AC023824.2	0	0	0	0	0	0	0	0	0	1
AC023825.1	0	0	0	0	0	0	0	0	0	1
AC023827.1	0	0	0	0	0	0	0	0	0	1
AC023906.1	0	0	0	0	0	0	0	0	0	1
AC023932.1	0	0	0	0	0	0	0	0	0	1
AC023934.1	0.0425423	0.0142912	0	0	0.0362359	0.0138704	0	0	0.0177783	1
AC023968.1	0	0	0	0	0	0	0	0	0	1
AC023968.2	0	0	0	0	0	0	0	0	0	1
AC024067.1	0	4.88945	1.34894	0.803957	2.1037	0.888728	3.82725	2.73326	-0.272487	1
AC024082.1	0	0	0	0	0	0	0	0	0	1
AC024082.2	0	0	0	0	0	0	0	0	0	1
AC024085.1	0	0	0	0	0	0	0	0	0	1
AC024153.1	0	0	0	0	0	0	0	0	0	1
AC024224.1	0	0	0	0	0	0	0	0	0	1
AC024255.1	0	0	0	0	0	0	0	0	0	1
AC024257.2	0	1.10969	0	0	0	0	0	0	-0.269258	1
AC024267.3	0	0	0	0	0	0	0	0	0	1
AC024270.1	0	0.2622	0.406686	0.261172	0.603234	0.498964	0.400703	0.258519	0.0182595	1
AC024288.1	0	0	0	0	0	0	0	0	0	1
AC024293.1	2.26946	1.1391	0.452001	0.779658	0.668075	0.872077	0.150389	1.72635	-0.273203	0.834852
AC024341.1	0	0	0	0	0	0	0	0	0	1
AC024405.1	0	0	0.0337607	0.0422235	0	0	0	0	-0.00294061	1
AC024405.2	0.712987	1.50122	0.541302	0.74162	1.16998	0.918326	0.490004	0.953626	-0.233851	0.834852
AC024451.1	0	0.0640628	0.157249	0.131744	0.233436	0	0	0.067625	0.0377116	1
AC024451.2	0	0.112327	0.0930047	0.155077	0.231211	0.432663	0.340567	0.282164	-0.0969073	0.513283
AC024451.3	0.366793	0.558807	0	0	0	0	0	0	-0.0474119	1
AC024475.2	0	0	0	0	0	0	0	0	0	1
AC024558.1	0.270162	0.681771	1.19746	1.10926	0.160387	0.128371	0.214769	0.55303	-0.164977	1
AC024558.2	0	0	0	0.241365	0	0	0	0	-0.0779818	1
AC024560.2	0.60815	1.15755	1.46533	1.40639	1.79627	1.32179	0.971742	1.84453	-0.162384	0.753398
AC024563.2	0	0	0	0.00345324	0	0	0	0	-0.00124335	1
AC024568.1	0.0938106	0.318735	0.212178	0.316555	0.141759	0.217821	0.173553	0.21894	-0.134187	0.455756
AC024581.2	0	0	0	0	0	0	0	0	0	1
AC024587.1	0	0	0	0	0	0	0	0	0	1
AC024589.1	0	0	0	0	0	0	0	0	0	1
AC024589.3	0	0	0	0	0	0	0	0	0	1
AC024592.3	2.22059	2.47378	2.82575	2.27797	3.61105	2.1727	3.0899	4.63506	0.047695	1
AC024614.3	0	0	0	0	0	0	0	0	0	1
AC024619.4	0	0	0	0	0	0	0	0	0	1
AC024681.1	0	0	0	0	0	0	0	0.127635	-0.043325	1
AC024884.1	0	0	0	0	0	0	0	0	0	1
AC024937.1	1.1437	0	0	0	0	0.381431	0	0	0.158485	1
AC024937.2	0.0659521	0	0	0	0	0	0	0	0.0230357	1
AC024940.10	0	0	0	0	0	0	0	0	0	1
AC024940.11	0.463001	0	1.10037	0.457838	0.552381	0.473054	0.719193	0	0.483287	1
AC024940.2	0.0142117	0	0.0562731	0.149781	0.218163	0.203188	0.0428921	0.21465	-0.0760307	1
AC024940.3	0.0502084	0	0.0409972	0.155884	0.0605887	0.0480626	0	0	-0.0158036	1
AC024940.4	0.463001	0	1.10037	0.457838	0.552381	0.473054	0.719193	0	0.483287	1
AC024940.5	0	0	0	0	0	0	0	0	0	1
AC024940.7	0	0	0.0562731	0.135175	0.209328	0.0776761	0.0165004	0.245123	-0.0575819	1
AC024940.9	0.0502084	0	0.0409972	0.155884	0.0605887	0.0480626	0	0	-0.0158036	1
AC024995.1	0	0	0	0	0	0	0	0	0	1
AC025030.1	0.112756	0	0	0.232276	0.135173	0	0	0	0.00893101	1
AC025033.1	5.78186	7.18934	3.80128	4.60923	7.28854	5.85179	0.743181	1.06872	-0.117207	1
AC025040.2	0	0	0	0	0	0	0	0	0	1
AC025048.3	0.36138	0.127	0.310612	0.735036	0.137063	0.4366	0.607208	1.06618	-0.207975	1
AC025048.5	0	0	0.0920878	0	0	0	0	0.350237	-0.076531	1
AC025048.6	0.113944	0	0.0328312	0	0.178309	0.110946	0.0920203	0.121765	0.0621099	1
AC025062.1	0	0	0.0729836	0	0	0	0	0	0.025407	1
AC025062.2	0	0	0	0	0	0	0.0673081	0	0.0234942	1
AC025161.1	0	0	0	0	0	0	0	0	0	1
AC025165.3	0	0.998047	0.156916	0	0	0.159946	0	0.991915	-0.49913	1
AC025165.6	0	0	0.183342	0	0	0	0	0	0.0607168	1
AC025181.1	0	0	0	0.242447	0	0.23084	0	0.480676	-0.294771	1
AC025186.1	0	0.107071	0	0	0	0.0512875	0	0	-0.0547263	1
AC025198.1	0	0	0.189444	0	0	0.228252	0	0.47256	-0.151161	1
AC025252.3	0	0	0	0	0	0	0	0	0	1
AC025259.2	0	0	0	0	0	0	0	0	0	1
AC025260.2	0	0	0	0	0	0	0	0	0	1
AC025263.2	0.26231	0	0	0.110544	0	0	0.0192154	0.16352	-0.00155933	1
AC025271.1	0.220648	0	0	0.677142	0	0	0	0.222677	-0.1871	1
AC025278.2	0	0	0	0	0	0	0	0	0	1
AC025278.4	0	0	0	0	0	0	0	0	0	1
AC025279.2	0	0	0	0.269388	0	0	0	0	-0.0860333	1
AC025279.3	0	0	0	0	0	0	0	0	0	1
AC025281.1	0	0	0	0	0.809137	0	0	0	0.213825	1
AC025283.1	0	0	0	0	0	0	0	0	0	1
AC025283.2	0.989621	0.43536	1.46185	1.44064	0	0.586977	0.600969	0	0.124057	1
AC025287.4	0.22262	0.160432	0.23958	0.232565	0.357858	0.0928612	0.186316	0.104047	0.125103	0.820705
AC025423.2	41.5281	47.0517	42.0203	40.6659	56.0126	55.9386	36.4256	41.4975	-0.0778748	0.834852
AC025423.3	0	0	0.142072	0	0	0	0.139926	0.180032	0.0354419	1
AC025423.5	0	0	0	0	0	0	0	0	0	1
AC025437.6	0	0	0	0	0.117595	0	0	0	0.0400994	1
AC025445.1	0	0	0	0	0	0	0	0	0	1
AC025449.1	1.07586	0.81624	1.08455	0.276116	0.960025	1.40615	1.81814	0.137696	0.478376	0.591937
AC025458.1	0	0	0	0	0	0	0	0	0	1
AC025459.1	2.94228	1.05728	0	1.64799	0	0.610465	0	0	-0.288521	1
AC025470.1	0	0	0	0	0.0216004	0	0	0	0.00770775	1
AC025518.1	0	0	0.296336	0	0	0	0	0	0.0936099	1
AC025538.1	0	0	0	0	0	0	0	0	0	1
AC025554.1	0	0	0	0	0	0	0	0	0	1
AC025574.1	0	0	0	0	0	0	0	0	0	1
AC025578.1	0	0	0	0	0	0	0	0	0	1
AC025588.1	0.100439	0.0843645	0.126845	0.0350523	0	0.0490852	0.141248	0.055349	0.0468938	1
AC025588.2	0	0	0	0	0	0	0	0	0	1
AC025588.3	0	0	0	0	0	0	0	0	0	1
AC025588.4	0	0	0	0	0	0	0	0	0	1
AC025594.1	0	0	0	0	0	0	0	0	0	1
AC025627.2	0	0	0	0	0	0	0	0	0	1
AC025627.3	3.0501	5.50127	0	0.995432	1.27154	0.960222	2.41707	1.10472	-0.19192	1
AC025627.4	0	0	0	0	0	0	0	0	0	1
AC025647.3	0	0	0	0	0	0	0	0	0	1
AC025674.1	0	0	0	0	0	0	0	0	0	1
AC025674.5	0	0	0	0	0	0	0	0	0	1
AC025678.1	0	1.63448	0	0.396596	1.4176	0	0.308378	0	-0.0545195	1
AC025678.2	0	0.0907099	0	0	0	0	0	0	-0.0313169	1
AC025750.1	0	0	0	0	0	0	0	0	0	1
AC025755.1	0	0	0	0	0	0	0	0	0	1
AC025768.1	0	0	0	0	0	0	0	0	0	1
AC025771.1	0	0	0	0	0	0	0	0	0	1
AC025857.1	0	0	0	0	0	0	0	0	0	1
AC025881.1	0	0	0	0	0	0	0	0	0	1
AC025884.1	0.911157	0.638963	0	0	0	0	0	0	0.0554158	1
AC025884.2	0.148404	0.375396	0.305486	0.0769646	0.543595	0.499552	0.303421	0.314403	0.0117644	1
AC025884.3	0	0	0	0	0	0	0	0	0	1
AC025918.2	0	0	0	0	0	0	0	0	0	1
AC025946.2	0	0	0	0	0	0	0	0	0	1
AC026111.1	0	0	0.0839588	0	0	0.0976527	0	0.0364308	-0.0174339	1
AC026117.1	0	0	0.129062	0	0	0.0501338	0	0	0.0261379	1
AC026120.1	0	0.145876	0.240334	0.056072	0.11928	0	0.0893282	0	0.0803948	1
AC026120.2	0	0	0.768893	0.421535	0	1.49849	0.288721	0	-0.15993	1
AC026150.3	0.094471	0	0.244202	0.0730532	0.0673826	0.0340166	0.0292261	0.114191	0.0687786	1
AC026185.1	0	0	0	0	0	0	0	0	0	1
AC026254.1	0	0	0	0	0	0	0	0	0	1
AC026271.1	0	0	0	0	0	0	0	0.0338349	-0.0120015	1
AC026271.2	0	0	0	0	0	0	0	0	0	1
AC026271.3	0	0	0	0	1.5525	0	0	2.12863	-0.073405	1
AC026271.5	0	0.175638	0	0	0	0	0	0	-0.058361	1
AC026310.1	0	0	0	0.307215	0	0	0	0	-0.0966241	1
AC026316.1	0	0	0	0	0	0	0	0	0	1
AC026316.4	0.511925	0.771341	0.754846	0.378182	1.26281	0.882752	0.649229	0.830989	0.0586409	1
AC026320.2	0	0	0	0	0	0	0	0	0	1
AC026333.1	0	0	0	0	0	0	0	0	0	1
AC026333.2	0	0	0	0	0	0	0	0	0	1
AC026336.1	0	0	0	0	0	0	0	0	0	1
AC026348.1	0.159462	0.241448	0.099795	0.415975	0.396887	0.0774277	0.0996593	0.172926	-0.0453901	1
AC026355.4	0	0	0.0587989	0	0	0	0	0	0.0206072	1
AC026369.8	0.012158	0.0490043	0.0307636	0.0764255	0.0615021	0.0118987	0.0669017	0.0268866	0.00251792	1
AC026371.1	0	0	0	0	0	0	0	0	0	1
AC026396.1	0	0	0	0	0	0	0	0	0	1
AC026402.1	0	0	0	0	0	0	0	0	0	1
AC026403.1	0.549563	1.14315	0.873983	0.542439	0	0.573243	0.430172	0.563431	-0.242311	1
AC026407.1	0	1.78382	0	0	0	0	0	0	-0.369266	1
AC026410.1	0	0	0	0	0	0	0	0	0	1
AC026410.2	0	0	0	0	0	0	0	0	0	1
AC026410.3	0	0	0	0.0527638	0	0	0	0.0527	-0.037069	1
AC026412.1	5.76922	5.056	8.80517	10.3871	9.80694	8.34137	5.42116	6.24389	-0.00470971	0.851401
AC026412.2	0.0388646	0.117219	0	0.162522	0.246418	0.0756566	0.0974329	0.0422289	-0.00878286	1
AC026421.1	0	0	0	0	0	0	0	0	0	1
AC026427.2	0	0	0	0	0	0	0	0	0	1
AC026434.1	0	0	0	0	0	0	0	0	0	1
AC026436.1	3.23043	3.96157	1.02691	0	1.54901	2.70413	2.45403	8.00703	-0.28317	1
AC026444.1	0	0	0.124998	0	0.184167	0	0	0	0.103449	1
AC026458.1	0.209699	0	0.167345	0	0	0	0.164247	0.42402	0.0518267	1
AC026461.4	0	0	0	0	0	0	0	0	0	1
AC026462.1	0	0	0	0	0	0	0	0.0737765	-0.0256734	1
AC026464.1	0	0	0	0	0	0	0	0	0	1
AC026464.3	0	0	0	0	0	0	0	0	0	1
AC026464.4	39.022	39.4719	47.3625	47.3742	42.5906	35.3386	36.1344	37.0524	0.0527017	0.834852
AC026464.5	0	0.146083	0.119002	0	0.176514	0.0694913	0.11825	0.229777	-0.00851479	1
AC026464.6	0	0	0.459403	0	0.808779	0	0	0	0.350099	1
AC026468.1	0	0	0	0	0	0	0	0	0	1
AC026470.1	0	0	0	0	0	0	0	0	0	0.834852
AC026477.1	0	0.196797	0.1587	0.401865	0	0	0	0.101484	-0.168367	1
AC026616.1	0	0	0	0	0	0	0	0	0	1
AC026634.2	0.953047	1.77994	2.24275	0	1.17799	0	1.44582	0	0.900302	1
AC026688.1	0	0	0	0	0	0	0	0	0	1
AC026700.1	0	0	0	0	0	0	0	0.13031	-0.0441796	1
AC026740.3	0.0837176	0	0	0.102014	0	0.0462088	0.0476466	0.049895	-0.0231044	1
AC026774.2	0	0	0	0	0	0	0	0	0	1
AC026785.1	0	0.111325	0.0893536	0.113247	0	0.419421	0	0	-0.172221	1
AC026786.1	0	0	0	0	0	0	0	0	0	1
AC026798.1	0	0.168584	0	0	0.196704	0	0	0	0.00857623	1
AC026801.1	0	0	0.360035	0	0	0.21805	0	0	0.0397676	1
AC026826.1	0	0	0	0.6824	0	0.33578	0.265099	0	-0.207238	1
AC026826.2	0	0	0	0	0	0	0	0	0	1
AC026826.3	0	0	0	0	0	0	0	0	0	1
AC026877.1	0.161095	0.0812418	0.112583	0.0842115	0.269305	0.156974	0.0901199	0.0587675	0.0789617	0.834852
AC026884.1	0	0	0	0.193457	0	0	0	0	-0.0637866	1
AC026898.1	0	0	0	0	0	0	0	0	0	1
AC026951.1	0	0	0	0	0	0	0	0	0	1
AC026951.2	0	0	0	0	0	0	0	0	0	1
AC026954.1	0.300788	0.151717	0.251937	0.282873	0.150576	0.234318	0.176379	0.19705	0.00347372	1
AC026954.2	0	0.158659	0.115901	0	0.179098	0.301266	0.262268	0.161329	-0.0190594	1
AC026956.1	0	0	0	0	0	0	0	0	0	1
AC027088.4	0	0	0	0	0	0	0	0.0198451	-0.00708751	1
AC027104.1	0.962479	1.86662	0.593187	1.24669	1.36672	1.00148	0.980832	1.26935	-0.249227	0.834852
AC027119.1	0	0	0	0	0	0	0	0	0	1
AC027124.1	0	0	0	0	0	0	0	0	0	1
AC027124.2	0	0	0	0	0	0	0	0	0	1
[truncated: 33,678 more rows]
